# Supplementary material for: Benzalkonium Chloride-Induced Nephrotoxicity in 2D Cultures and a Human Kidney-on-a-Chip System
Source: Environ Sci Technol. 2026 May 25;60(22):15557–69. doi: 10.1021/acs.est.5c15625 (PMC13262029; doi:10.1021/acs.est.5c15625)
Supplement: Supplementary file 2 [file es5c15625_si_002.xlsx]

## Sheet: C12_vs_CNTL
ENSEMBL	SYMBOL	logFC	P.Value	adj.P.Val
ENSG00000012223.13	LTF	-1.64946	1.08695e-08	0.000176293
ENSG00000162896.6	PIGR	-0.758173	2.2949e-06	0.0186105
ENSG00000148290.10	SURF1	-1.82899	3.50633e-06	0.0189564
ENSG00000149131.17	SERPING1	-0.454688	5.94716e-06	0.0202503
ENSG00000052795.13	FNIP2	0.600206	6.24279e-06	0.0202503
ENSG00000171509.16	RXFP1	1.18312	9.6751e-06	0.0261534
ENSG00000120885.22	CLU	-0.434554	1.88421e-05	0.0352376
ENSG00000175274.19	TP53I11	-0.893885	2.06586e-05	0.0352376
ENSG00000169692.14	AGPAT2	-0.524027	2.07105e-05	0.0352376
ENSG00000187244.12	BCAM	-0.64129	2.40482e-05	0.0352376
ENSG00000149260.18	CAPN5	-0.459696	2.52319e-05	0.0352376
ENSG00000124602.10	UNC5CL	-0.563444	2.60713e-05	0.0352376
ENSG00000198829.6	SUCNR1	-0.811442	3.48423e-05	0.0407383
ENSG00000141736.14	ERBB2	-0.400851	3.51647e-05	0.0407383
ENSG00000167711.14	SERPINF2	-1.32688	5.55203e-05	0.0567697
ENSG00000082684.16	SEMA5B	-0.852529	5.60032e-05	0.0567697
ENSG00000165029.17	ABCA1	-0.558271	7.39553e-05	0.0669193
ENSG00000164120.14	HPGD	0.619261	8.02087e-05	0.0669193
ENSG00000165376.12	CLDN2	-0.479587	8.54364e-05	0.0669193
ENSG00000105855.10	ITGB8	0.421287	9.04722e-05	0.0669193
ENSG00000152580.9	IGSF10	-1.19592	9.30232e-05	0.0669193
ENSG00000101443.18	WFDC2	-0.566167	9.44678e-05	0.0669193
ENSG00000136155.17	SCEL	0.774414	9.7416e-05	0.0669193
ENSG00000168140.5	VASN	-0.504127	9.90235e-05	0.0669193
ENSG00000057019.16	DCBLD2	0.497061	0.000124172	0.079578
ENSG00000108821.14	COL1A1	0.691655	0.000127651	0.079578
ENSG00000084207.18	GSTP1	0.297697	0.000132475	0.079578
ENSG00000144035.4	NAT8	-1.22316	0.000146855	0.0824894
ENSG00000136883.16	KIF12	-0.32696	0.000147848	0.0824894
ENSG00000104824.18	HNRNPL	-0.709621	0.000152579	0.0824894
ENSG00000102271.14	KLHL4	-3.49812	0.000187891	0.0983034
ENSG00000041515.16	MYO16	1.19906	0.00019814	0.100426
ENSG00000079308.21	TNS1	-0.366434	0.000214678	0.105511
ENSG00000183747.12	ACSM2A	-1.15468	0.000238979	0.110367
ENSG00000022840.17	RNF10	-0.366755	0.00024017	0.110367
ENSG00000181143.17	MUC16	0.813942	0.000247466	0.110367
ENSG00000182871.16	COL18A1	-0.360825	0.000252725	0.110367
ENSG00000167588.13	GPD1	-0.821941	0.000258581	0.110367
ENSG00000135916.16	ITM2C	-0.387475	0.000267388	0.111199
ENSG00000163347.6	CLDN1	0.357319	0.000282094	0.114382
ENSG00000027075.17	PRKCH	0.533125	0.000296051	0.115156
ENSG00000243137.8	PSG4	0.475799	0.000298202	0.115156
ENSG00000138867.17	GUCD1	-0.29276	0.000342738	0.123172
ENSG00000254166.4	CASC19	0.738267	0.000355062	0.123172
ENSG00000169902.15	TPST1	-0.531931	0.000358988	0.123172
ENSG00000123975.5	CKS2	0.479007	0.00036062	0.123172
ENSG00000107611.16	CUBN	-1.38034	0.000363025	0.123172
ENSG00000077274.9	CAPN6	-0.481333	0.000392514	0.123172
ENSG00000010932.17	FMO1	-1.10003	0.000394592	0.123172
ENSG00000288815.1	ENSG00000288815.1	-2.39398	0.000396092	0.123172
ENSG00000164638.11	SLC29A4	-1.02284	0.000399881	0.123172
ENSG00000002726.21	AOC1	-0.425895	0.000401819	0.123172
ENSG00000112902.12	SEMA5A	-0.403788	0.000404703	0.123172
ENSG00000157064.11	NMNAT2	0.985275	0.000411414	0.123172
ENSG00000115414.21	FN1	1.01966	0.000417686	0.123172
ENSG00000154545.17	MAGED4	-0.711067	0.000436854	0.124228
ENSG00000171365.17	CLCN5	-0.375414	0.000456688	0.124228
ENSG00000169435.14	RASSF6	0.436306	0.00045879	0.124228
ENSG00000204394.13	VARS1	0.437702	0.000467595	0.124228
ENSG00000162399.9	BSND	-1.16732	0.000468367	0.124228
ENSG00000154319.16	FAM167A	-0.482573	0.000487301	0.124228
ENSG00000204564.12	C6orf136	-0.834449	0.000493127	0.124228
ENSG00000172296.13	SPTLC3	-0.342487	0.000512336	0.124228
ENSG00000050165.19	DKK3	0.461053	0.000522349	0.124228
ENSG00000102804.16	TSC22D1	-0.296416	0.000523355	0.124228
ENSG00000167543.16	TP53I13	-0.483439	0.000526611	0.124228
ENSG00000112782.19	CLIC5	0.788179	0.000527075	0.124228
ENSG00000277586.4	NEFL	0.40762	0.000527859	0.124228
ENSG00000114650.21	SCAP	-0.350372	0.0005285	0.124228
ENSG00000164007.11	CLDN19	-0.846039	0.000549592	0.12734
ENSG00000293317.1	ZNF702P	0.481275	0.000572387	0.129284
ENSG00000197930.13	ERO1A	0.599291	0.000587063	0.129284
ENSG00000068903.21	SIRT2	-0.37978	0.000598132	0.129284
ENSG00000087128.10	TMPRSS11E	1.36714	0.000605172	0.129284
ENSG00000110057.9	UNC93B1	-0.339189	0.000613183	0.129284
ENSG00000138109.11	CYP2C9	-0.721942	0.000626768	0.129284
ENSG00000115112.8	TFCP2L1	-0.303578	0.000639559	0.129284
ENSG00000165215.6	CLDN3	-0.453168	0.000652958	0.129284
ENSG00000197119.13	SLC25A29	-0.366721	0.000653285	0.129284
ENSG00000116882.15	HAO2	-2.5545	0.000658417	0.129284
ENSG00000005882.12	PDK2	-0.420189	0.000659356	0.129284
ENSG00000168065.16	SLC22A11	-1.73473	0.000675112	0.129284
ENSG00000187535.14	IFT140	-0.383682	0.000675351	0.129284
ENSG00000164626.9	KCNK5	-0.396295	0.000681124	0.129284
ENSG00000127663.15	KDM4B	-0.372839	0.000683753	0.129284
ENSG00000181634.8	TNFSF15	0.756919	0.000685519	0.129284
ENSG00000007944.15	MYLIP	-0.449145	0.000708708	0.132121
ENSG00000232774.8	LINC03033	0.981974	0.000727351	0.134056
ENSG00000268104.3	SLC6A14	1.29701	0.00074384	0.135496
ENSG00000149084.13	HSD17B12	0.362094	0.000751873	0.135496
ENSG00000179091.5	CYC1	-0.316765	0.000773404	0.13601
ENSG00000081479.15	LRP2	-0.852512	0.000778363	0.13601
ENSG00000103502.14	CDIPT	-0.35156	0.000781431	0.13601
ENSG00000057252.13	SOAT1	0.277187	0.000790856	0.13601
ENSG00000163406.11	SLC15A2	-0.568115	0.000796657	0.13601
ENSG00000230533.5	LINC03004	2.29055	0.000856017	0.144181
ENSG00000131400.9	NAPSA	-0.436403	0.00086896	0.144181
ENSG00000108924.14	HLF	-0.472633	0.000871183	0.144181
ENSG00000253320.7	MAILR	-0.823471	0.000900308	0.147496
ENSG00000174080.12	CTSF	-0.743961	0.000920268	0.149258
ENSG00000079805.19	DNM2	-0.343891	0.000947097	0.152089
ENSG00000164484.12	TMEM200A	-0.759511	0.000983845	0.1556
ENSG00000115275.15	MOGS	-0.296748	0.000997684	0.1556
ENSG00000205571.15	SMN2	0.647874	0.000997745	0.1556
ENSG00000175471.20	MCTP1	0.518048	0.00102028	0.156943
ENSG00000184254.17	ALDH1A3	0.717241	0.00105097	0.156943
ENSG00000076716.9	GPC4	-0.325791	0.00106525	0.156943
ENSG00000112499.13	SLC22A2	-0.573844	0.00109175	0.156943
ENSG00000165633.13	VSTM4	-0.597107	0.0011041	0.156943
ENSG00000233461.6	ENSG00000233461.6	0.984825	0.00110746	0.156943
ENSG00000162949.16	CAPN13	-0.863246	0.00112148	0.156943
ENSG00000168032.10	ENTPD3	1.07299	0.00114073	0.156943
ENSG00000183020.15	AP2A2	-0.333266	0.00116526	0.156943
ENSG00000213672.8	NCKIPSD	-0.341847	0.00116818	0.156943
ENSG00000103657.14	HERC1	0.288999	0.00117132	0.156943
ENSG00000073350.14	LLGL2	-0.276797	0.00117346	0.156943
ENSG00000135220.11	UGT2A3	-0.577643	0.00118052	0.156943
ENSG00000135744.9	AGT	-0.432846	0.00118587	0.156943
ENSG00000197279.5	ZNF165	0.529415	0.00119642	0.156943
ENSG00000138792.10	ENPEP	-0.663162	0.00120132	0.156943
ENSG00000213722.10	DDAH2	-0.451845	0.0012111	0.156943
ENSG00000244731.10	C4A	-0.628243	0.001215	0.156943
ENSG00000105707.15	HPN	-0.554302	0.0012233	0.156943
ENSG00000085662.14	AKR1B1	0.567304	0.00122719	0.156943
ENSG00000254221.3	PCDHGB1	-1.34312	0.00123466	0.156943
ENSG00000108187.16	PBLD	-0.349605	0.00124433	0.156943
ENSG00000067182.9	TNFRSF1A	-0.314156	0.00124577	0.156943
ENSG00000134463.15	ECHDC3	-0.924657	0.00125453	0.156943
ENSG00000108244.17	KRT23	1.07223	0.00125851	0.156943
ENSG00000104756.17	KCTD9	0.396897	0.00126487	0.156943
ENSG00000196365.12	LONP1	-0.340063	0.00126762	0.156943
ENSG00000168564.6	CDKN2AIP	0.324744	0.00128933	0.158421
ENSG00000213380.16	COG8	-0.455149	0.00130837	0.159552
ENSG00000135929.9	CYP27A1	-0.356336	0.0013271	0.160628
ENSG00000165246.15	NLGN4Y	-0.32876	0.00134818	0.161913
ENSG00000285681.2	ENSG00000285681.2	0.957296	0.00136374	0.161913
ENSG00000291053.1	CATSPER2P1	-1.85925	0.00136766	0.161913
ENSG00000245532.11	NEAT1	0.464952	0.00138331	0.162579
ENSG00000197614.11	MFAP5	1.35314	0.00143342	0.16484
ENSG00000151150.22	ANK3	-0.365471	0.00144576	0.16484
ENSG00000063245.15	EPN1	-0.398119	0.00145915	0.16484
ENSG00000157637.13	SLC38A10	-0.270836	0.00146804	0.16484
ENSG00000162817.7	C1orf115	-0.353778	0.00147039	0.16484
ENSG00000110092.4	CCND1	0.644348	0.00147943	0.16484
ENSG00000106565.19	TMEM176B	-0.907261	0.00149175	0.16484
ENSG00000151376.19	ME3	-0.469484	0.00150301	0.16484
ENSG00000172889.16	EGFL7	-0.460903	0.0015097	0.16484
ENSG00000143416.21	SELENBP1	-0.48709	0.00151633	0.16484
ENSG00000171564.12	FGB	-0.893026	0.00152274	0.16484
ENSG00000206503.14	HLA-A	0.330845	0.0015245	0.16484
ENSG00000165516.11	KLHDC2	-0.473753	0.00154338	0.165775
ENSG00000114638.8	UPK1B	0.568629	0.00157235	0.166928
ENSG00000124102.5	PI3	1.48386	0.0015747	0.166928
ENSG00000243710.8	CFAP57	-0.9441	0.00161827	0.168826
ENSG00000106541.12	AGR2	-0.30514	0.0016248	0.168826
ENSG00000117115.13	PADI2	0.863206	0.0016478	0.168826
ENSG00000016864.19	GLT8D1	-0.320777	0.00165616	0.168826
ENSG00000155792.10	DEPTOR	-0.308326	0.00166591	0.168826
ENSG00000086062.13	B4GALT1	-0.276418	0.00166932	0.168826
ENSG00000137767.14	SQOR	0.377139	0.00167456	0.168826
ENSG00000131203.13	IDO1	2.70581	0.00167587	0.168826
ENSG00000036828.17	CASR	-0.619131	0.00170848	0.171049
ENSG00000108840.16	HDAC5	-0.358208	0.00172687	0.171554
ENSG00000168078.10	PBK	0.812782	0.00175419	0.171554
ENSG00000104870.13	FCGRT	-0.276233	0.00176202	0.171554
ENSG00000179632.10	MAF1	-0.396088	0.0017694	0.171554
ENSG00000105329.11	TGFB1	-0.406983	0.00178047	0.171554
ENSG00000060971.19	ACAA1	-0.285876	0.00178652	0.171554
ENSG00000160007.20	ARHGAP35	-0.336496	0.00179692	0.171554
ENSG00000147257.16	GPC3	-0.439319	0.00180438	0.171554
ENSG00000123496.8	IL13RA2	0.991675	0.00182976	0.171554
ENSG00000072210.19	ALDH3A2	-0.495095	0.0018358	0.171554
ENSG00000187672.15	ERC2	0.588872	0.00183588	0.171554
ENSG00000149328.16	GLB1L2	-0.325839	0.00184943	0.171554
ENSG00000175130.7	MARCKSL1	-0.365565	0.00185104	0.171554
ENSG00000172602.11	RND1	0.922917	0.00188318	0.173542
ENSG00000133639.6	BTG1	-0.36384	0.00189645	0.173743
ENSG00000169562.13	GJB1	-0.287912	0.00190679	0.173743
ENSG00000212724.3	KRTAP2-3	0.734052	0.00192935	0.174386
ENSG00000107249.24	GLIS3	-0.429552	0.00194881	0.174386
ENSG00000123989.15	CHPF	-0.293625	0.00195443	0.174386
ENSG00000260877.3	ENSG00000260877.3	1.48574	0.0019742	0.174386
ENSG00000142661.19	MYOM3	-0.611387	0.0019809	0.174386
ENSG00000172955.17	ADH6	-0.572166	0.00198131	0.174386
ENSG00000137409.21	MTCH1	-0.291792	0.00198911	0.174386
ENSG00000140297.13	GCNT3	0.801162	0.0020296	0.176359
ENSG00000188042.8	ARL4C	0.381678	0.00203336	0.176359
ENSG00000137440.5	FGFBP1	0.553705	0.00205661	0.176616
ENSG00000197872.11	CYRIA	0.566496	0.0020581	0.176616
ENSG00000150867.14	PIP4K2A	0.385391	0.0021093	0.177717
ENSG00000129151.9	BBOX1	-0.670483	0.00213271	0.177717
ENSG00000175931.13	UBE2O	-0.384246	0.0021332	0.177717
ENSG00000155465.21	SLC7A7	-0.582389	0.00214096	0.177717
ENSG00000237413.5	ENSG00000237413.5	-0.970445	0.00214629	0.177717
ENSG00000125089.18	SH3TC1	-0.307668	0.00215625	0.177717
ENSG00000204348.10	DXO	-0.537971	0.00215915	0.177717
ENSG00000108551.5	RASD1	-0.443423	0.00216636	0.177717
ENSG00000026103.25	FAS	0.305548	0.00217288	0.177717
ENSG00000172183.16	ISG20	0.839202	0.0021992	0.177717
ENSG00000153094.25	BCL2L11	-0.504626	0.00220801	0.177717
ENSG00000052802.13	MSMO1	0.33955	0.0022101	0.177717
ENSG00000187955.13	COL14A1	0.639611	0.00221338	0.177717
ENSG00000066813.14	ACSM2B	-1.05122	0.0022469	0.178075
ENSG00000135046.14	ANXA1	0.30777	0.00225465	0.178075
ENSG00000004478.8	FKBP4	-0.293734	0.00225598	0.178075
ENSG00000182774.13	RPS17	-1.30593	0.00226176	0.178075
ENSG00000164764.11	SBSPON	-0.577822	0.0023131	0.181127
ENSG00000072310.18	SREBF1	-0.440744	0.00232286	0.181127
ENSG00000114346.14	ECT2	0.330144	0.00237416	0.183776
ENSG00000151704.16	KCNJ1	-0.495572	0.00237949	0.183776
ENSG00000159840.16	ZYX	-0.231862	0.00242192	0.185753
ENSG00000198682.13	PAPSS2	-0.263456	0.00243242	0.185753
ENSG00000089127.15	OAS1	0.599007	0.00243945	0.185753
ENSG00000145632.15	PLK2	0.338835	0.00247504	0.186754
ENSG00000180638.19	SLC47A2	-0.617655	0.00248082	0.186754
ENSG00000213626.13	LBH	0.519527	0.00248714	0.186754
ENSG00000172260.15	NEGR1	1.18725	0.0025313	0.188376
ENSG00000181396.13	OGFOD3	-0.329557	0.00253716	0.188376
ENSG00000139540.12	SLC39A5	-2.96215	0.00254359	0.188376
ENSG00000275395.7	FCGBP	-0.710928	0.00257003	0.188993
ENSG00000134339.9	SAA2	0.516089	0.00260473	0.188993
ENSG00000112541.19	PDE10A	0.802676	0.00260579	0.188993
ENSG00000157542.11	KCNJ6	1.53257	0.00263101	0.188993
ENSG00000173432.13	SAA1	0.627528	0.00263822	0.188993
ENSG00000185885.17	IFITM1	-0.37518	0.00265297	0.188993
ENSG00000135549.16	PKIB	0.31641	0.0026545	0.188993
ENSG00000147509.14	RGS20	0.595599	0.0026584	0.188993
ENSG00000278053.5	DDX52	0.317605	0.00267452	0.188993
ENSG00000105388.17	CEACAM5	1.53856	0.00267517	0.188993
ENSG00000248383.5	PCDHAC1	0.818983	0.00268653	0.188993
ENSG00000107959.17	PITRM1	0.341754	0.0026946	0.188993
ENSG00000135976.21	ANKRD36	0.926084	0.0027034	0.188993
ENSG00000171931.13	FBXW10	1.92871	0.00272928	0.189983
ENSG00000289901.1	ENSG00000289901.1	0.372902	0.00276022	0.190617
ENSG00000103365.15	GGA2	-0.250043	0.0027681	0.190617
ENSG00000228544.1	CCDC183-AS1	-0.748233	0.00277827	0.190617
ENSG00000163735.7	CXCL5	2.01484	0.00279514	0.190617
ENSG00000121653.11	MAPK8IP1	-0.610042	0.00280695	0.190617
ENSG00000175155.11	YPEL2	-0.340662	0.00282573	0.190617
ENSG00000123999.5	INHA	-0.950045	0.00283985	0.190617
ENSG00000228789.10	HCG22	1.82529	0.0028622	0.190617
ENSG00000048052.25	HDAC9	0.447354	0.00286273	0.190617
ENSG00000204228.4	HSD17B8	-0.84994	0.00288722	0.190617
ENSG00000131724.11	IL13RA1	-0.332065	0.00289172	0.190617
ENSG00000166589.13	CDH16	-0.259716	0.0029249	0.190617
ENSG00000160179.19	ABCG1	-1.14599	0.00292663	0.190617
ENSG00000088367.23	EPB41L1	-0.298665	0.00293346	0.190617
ENSG00000149257.16	SERPINH1	-0.261384	0.00293413	0.190617
ENSG00000173281.5	PPP1R3B	0.480839	0.00293974	0.190617
ENSG00000091129.22	NRCAM	0.457867	0.00294925	0.190617
ENSG00000214711.10	CAPN14	0.83065	0.00295425	0.190617
ENSG00000148400.13	NOTCH1	-0.54567	0.00296168	0.190617
ENSG00000205336.14	ADGRG1	-0.193059	0.00297588	0.190774
ENSG00000117069.15	ST6GALNAC5	0.685625	0.00303818	0.192867
ENSG00000174516.15	PELI3	-0.506129	0.00305708	0.192867
ENSG00000086232.13	EIF2AK1	-0.296823	0.00306405	0.192867
ENSG00000105974.13	CAV1	0.373369	0.00306961	0.192867
ENSG00000085276.19	MECOM	-0.337838	0.00307407	0.192867
ENSG00000128652.12	HOXD3	-0.636667	0.00308539	0.192867
ENSG00000163739.5	CXCL1	0.575817	0.00311156	0.192867
ENSG00000173559.15	NABP1	0.357989	0.00311406	0.192867
ENSG00000178814.17	OPLAH	-0.263896	0.00311556	0.192867
ENSG00000178467.18	P4HTM	-0.413956	0.00316041	0.194683
ENSG00000189134.4	NKAPL	-1.74417	0.00316889	0.194683
ENSG00000132361.18	CLUH	-0.256772	0.00318373	0.194857
ENSG00000175467.15	SART1	-0.42458	0.00320238	0.195005
ENSG00000279289.1	ENSG00000279289.1	0.412005	0.00321305	0.195005
ENSG00000240583.14	AQP1	-0.372718	0.00322222	0.195005
ENSG00000183690.13	EFHC2	-0.666252	0.00324645	0.195741
ENSG00000111319.13	SCNN1A	-0.232604	0.00326166	0.195929
ENSG00000144647.7	POMGNT2	-0.343332	0.00327961	0.19628
ENSG00000136877.15	FPGS	-0.283483	0.0033066	0.197168
ENSG00000046889.19	PREX2	0.367509	0.00333203	0.197957
ENSG00000135480.17	KRT7	-0.225206	0.00335684	0.198703
ENSG00000137960.6	GIPC2	-0.622671	0.00337254	0.198906
ENSG00000153294.12	ADGRF4	1.14743	0.00341999	0.200974
ENSG00000117009.12	KMO	0.731421	0.00346169	0.20269
ENSG00000144366.17	GULP1	0.244124	0.00355041	0.205381
ENSG00000021355.13	SERPINB1	0.301263	0.00356727	0.205381
ENSG00000166471.11	TMEM41B	0.270233	0.00358949	0.205381
ENSG00000111335.14	OAS2	1.8613	0.0036058	0.205381
ENSG00000007541.17	PIGQ	-0.262304	0.00361302	0.205381
ENSG00000225630.1	MTND2P28	0.405966	0.00363875	0.205381
ENSG00000142494.13	SLC47A1	-1.04896	0.00366207	0.205381
ENSG00000175215.11	CTDSP2	-0.271639	0.00366736	0.205381
ENSG00000119899.13	SLC17A5	0.250407	0.0036902	0.205381
ENSG00000204267.19	TAP2	0.434988	0.00370986	0.205381
ENSG00000153064.12	BANK1	0.47046	0.00374724	0.205381
ENSG00000072201.14	LNX1	-0.439648	0.00375163	0.205381
ENSG00000130304.17	SLC27A1	-0.47105	0.00376672	0.205381
ENSG00000163898.10	LIPH	0.335732	0.00378999	0.205381
ENSG00000158125.10	XDH	0.809312	0.00379694	0.205381
ENSG00000181577.16	LINC03040	-0.460065	0.00379695	0.205381
ENSG00000125378.16	BMP4	-0.372305	0.00380438	0.205381
ENSG00000096088.16	PGC	-1.43039	0.003823	0.205381
ENSG00000157557.13	ETS2	-0.342129	0.00383634	0.205381
ENSG00000186283.14	TOR3A	-0.259647	0.0038472	0.205381
ENSG00000293277.1	ENSG00000293277.1	1.49851	0.00385194	0.205381
ENSG00000109906.15	ZBTB16	-0.787511	0.00385483	0.205381
ENSG00000151276.24	MAGI1	-0.298295	0.00386022	0.205381
ENSG00000197256.11	KANK2	-0.299668	0.00386643	0.205381
ENSG00000179820.16	MYADM	0.351941	0.00387836	0.205381
ENSG00000115009.13	CCL20	1.57686	0.00387963	0.205381
ENSG00000166704.13	ZNF606	-0.399108	0.00388831	0.205381
ENSG00000151623.15	NR3C2	-0.444897	0.00388992	0.205381
ENSG00000171703.17	TCEA2	-0.52781	0.00390878	0.205381
ENSG00000260691.8	ANKRD20A1	1.47212	0.00391522	0.205381
ENSG00000169018.6	FEM1B	-0.339004	0.00394124	0.205381
ENSG00000171227.7	TMEM37	-0.531558	0.00396426	0.205381
ENSG00000169908.12	TM4SF1	0.601843	0.00397957	0.205381
ENSG00000137124.8	ALDH1B1	0.31328	0.00398201	0.205381
ENSG00000163581.14	SLC2A2	-0.782713	0.00398461	0.205381
ENSG00000140691.18	ARMC5	-0.577851	0.00399705	0.205381
ENSG00000004799.8	PDK4	0.464614	0.00400494	0.205381
ENSG00000155850.9	SLC26A2	0.369484	0.00400564	0.205381
ENSG00000172379.22	ARNT2	-0.476318	0.00400926	0.205381
ENSG00000122741.16	DCAF10	-0.285886	0.0040251	0.205381
ENSG00000178234.13	GALNT11	-0.274974	0.00402682	0.205381
ENSG00000225190.12	PLEKHM1	0.393603	0.00406704	0.206149
ENSG00000196189.14	SEMA4A	-0.332967	0.0040673	0.206149
ENSG00000196511.15	TPK1	0.316068	0.00409694	0.206472
ENSG00000157601.15	MX1	0.376596	0.00409915	0.206472
ENSG00000131746.13	TNS4	1.71372	0.00413157	0.207461
ENSG00000169429.12	CXCL8	1.19322	0.00417	0.208179
ENSG00000259917.1	HNRNPLP2	-0.57275	0.00418291	0.208179
ENSG00000129128.13	SPCS3	0.357756	0.00418481	0.208179
ENSG00000143512.13	HHIPL2	-1.60745	0.00421217	0.208179
ENSG00000010322.16	NISCH	-0.242388	0.00422072	0.208179
ENSG00000130055.14	GDPD2	-0.702825	0.00422288	0.208179
ENSG00000053747.17	LAMA3	0.472468	0.00423829	0.208306
ENSG00000147813.16	NAPRT	-0.333394	0.00425309	0.208401
ENSG00000078725.13	BRINP1	0.80435	0.00429145	0.209647
ENSG00000162599.18	NFIA	-0.37177	0.00430462	0.209659
ENSG00000064961.19	HMG20B	-0.305353	0.00434188	0.210841
ENSG00000125648.15	SLC25A23	-0.298252	0.00438544	0.211872
ENSG00000084693.16	AGBL5	-0.294173	0.00438924	0.211872
ENSG00000172534.14	HCFC1	-0.288025	0.00441393	0.212432
ENSG00000228296.1	TTTY4C	-0.657472	0.00452924	0.217336
ENSG00000115241.11	PPM1G	-0.278112	0.00455732	0.218039
ENSG00000164880.16	INTS1	-0.266661	0.00457701	0.218043
ENSG00000134215.16	VAV3	-0.368332	0.00459326	0.218043
ENSG00000116096.6	SPR	-0.548586	0.00459774	0.218043
ENSG00000197712.12	FAM114A1	0.309258	0.00463197	0.219026
ENSG00000253159.3	PCDHGA12	1.37717	0.00464675	0.219086
ENSG00000288948.1	ENSG00000288948.1	1.36424	0.00468853	0.220415
ENSG00000090006.18	LTBP4	-0.4621	0.00470275	0.220445
ENSG00000232079.7	LINC01697	-0.975727	0.00475839	0.22241
ENSG00000122786.20	CALD1	0.320784	0.00478836	0.223168
ENSG00000144130.12	NT5DC4	1.17579	0.00483653	0.22362
ENSG00000197858.12	GPAA1	-0.233986	0.00483963	0.22362
ENSG00000053371.13	AKR7A2	-0.410035	0.00484103	0.22362
ENSG00000165084.16	C8orf34	1.04658	0.00485321	0.22362
ENSG00000134871.19	COL4A2	-0.293116	0.00489911	0.225095
ENSG00000082153.18	BZW1	0.212955	0.00496468	0.226934
ENSG00000091651.9	ORC6	0.558903	0.00497922	0.226934
ENSG00000103353.16	UBFD1	-0.43792	0.00499394	0.226934
ENSG00000038358.15	EDC4	-0.24704	0.00499509	0.226934
ENSG00000114353.17	GNAI2	-0.195856	0.00502645	0.22698
ENSG00000070018.9	LRP6	-0.312038	0.00503938	0.22698
ENSG00000146263.12	MMS22L	-0.387896	0.00504011	0.22698
ENSG00000185634.12	SHC4	1.19562	0.00507096	0.22698
ENSG00000182326.17	C1S	-0.348114	0.00508957	0.22698
ENSG00000075426.12	FOSL2	-0.220742	0.00509283	0.22698
ENSG00000174292.13	TNK1	-0.350281	0.00510506	0.22698
ENSG00000119986.7	AVPI1	0.485799	0.00510846	0.22698
ENSG00000170365.10	SMAD1	-0.292494	0.00514986	0.22698
ENSG00000109062.12	NHERF1	-0.325331	0.0051573	0.22698
ENSG00000172927.9	MYEOV	1.57204	0.00516308	0.22698
ENSG00000162368.15	CMPK1	0.232124	0.00516405	0.22698
ENSG00000140057.9	AK7	-0.493322	0.00520166	0.228015
ENSG00000169679.15	BUB1	0.477289	0.0052616	0.230021
ENSG00000122420.10	PTGFR	-0.451053	0.00528287	0.23033
ENSG00000171094.18	ALK	1.50385	0.00532984	0.231389
ENSG00000249948.7	GBA3	-1.43197	0.00533568	0.231389
ENSG00000137807.16	KIF23	0.613264	0.00535695	0.231692
ENSG00000131183.11	SLC34A1	-1.48667	0.0053947	0.232404
ENSG00000137673.9	MMP7	0.374891	0.00540208	0.232404
ENSG00000278197.1	ENSG00000278197.1	-1.96478	0.00543859	0.233356
ENSG00000248846.3	LINC02065	1.1561	0.00549197	0.234826
ENSG00000170558.10	CDH2	-0.469496	0.00551515	0.234826
ENSG00000166710.23	B2M	0.223295	0.00552972	0.234826
ENSG00000180354.16	MTURN	-0.566608	0.0055513	0.234826
ENSG00000146938.16	NLGN4X	-0.944283	0.00555546	0.234826
ENSG00000136231.14	IGF2BP3	0.390503	0.00555973	0.234826
ENSG00000163694.15	RBM47	-0.231442	0.0055917	0.234953
ENSG00000177606.9	JUN	-0.36791	0.0055917	0.234953
ENSG00000054690.14	PLEKHH1	-0.441204	0.00566167	0.23676
ENSG00000132122.12	SPATA6	-0.372516	0.00568176	0.23676
ENSG00000104774.13	MAN2B1	-0.23266	0.00568707	0.23676
ENSG00000132744.8	ACY3	-1.47707	0.00569945	0.23676
ENSG00000116962.15	NID1	-0.954001	0.00572486	0.23676
ENSG00000283154.3	IQCJ-SCHIP1	-0.758437	0.0057297	0.23676
ENSG00000072803.18	FBXW11	-0.228581	0.00573689	0.23676
ENSG00000140022.14	STON2	-0.285431	0.00576393	0.237095
ENSG00000182022.18	CHST15	0.398343	0.00577598	0.237095
ENSG00000182057.5	OGFRP1	-0.671585	0.00578887	0.237095
ENSG00000291153.1	ENSG00000291153.1	0.49573	0.00584195	0.238666
ENSG00000179918.19	SEPHS2	-0.253876	0.00587743	0.239513
ENSG00000185033.15	SEMA4B	-0.291241	0.00590292	0.239948
ENSG00000145687.17	SSBP2	-0.329047	0.00596345	0.24019
ENSG00000011422.12	PLAUR	0.573045	0.00597013	0.24019
ENSG00000166444.19	DENND2B	-0.278661	0.00598531	0.24019
ENSG00000279319.1	ENSG00000279319.1	-1.56128	0.00599557	0.24019
ENSG00000016391.11	CHDH	-0.466249	0.00599602	0.24019
ENSG00000124532.15	MRS2	0.314523	0.0059984	0.24019
ENSG00000100644.17	HIF1A	0.201697	0.00601252	0.24019
ENSG00000145919.11	BOD1	-0.441668	0.00607424	0.242059
ENSG00000142765.18	SYTL1	-0.397607	0.00613465	0.24286
ENSG00000126524.12	SBDS	0.228634	0.00614795	0.24286
ENSG00000072571.20	HMMR	0.674493	0.00616453	0.24286
ENSG00000198431.18	TXNRD1	0.250777	0.00616561	0.24286
ENSG00000176014.13	TUBB6	0.458796	0.00617841	0.24286
ENSG00000171431.4	KRT20	1.92716	0.00619451	0.24286
ENSG00000075711.21	DLG1	0.24867	0.00619916	0.24286
ENSG00000138639.18	ARHGAP24	-0.27539	0.00626078	0.243027
ENSG00000197045.14	GMFB	0.225312	0.00627277	0.243027
ENSG00000226906.1	TTTY4	-0.599239	0.00627311	0.243027
ENSG00000159403.18	C1R	-0.553579	0.00630023	0.243027
ENSG00000258077.2	ENSG00000258077.2	1.23634	0.00630185	0.243027
ENSG00000105825.14	TFPI2	0.599172	0.00630353	0.243027
ENSG00000232810.5	TNF	1.0305	0.00634019	0.243027
ENSG00000141959.17	PFKL	-0.204175	0.00634039	0.243027
ENSG00000103043.15	VAC14	-0.28317	0.00635352	0.243027
ENSG00000115363.14	EVA1A	0.406936	0.00635896	0.243027
ENSG00000173473.11	SMARCC1	-0.259955	0.0063758	0.243027
ENSG00000136732.16	GYPC	-0.287761	0.00638321	0.243027
ENSG00000160801.14	PTH1R	-0.46393	0.00641116	0.243519
ENSG00000166578.10	IQCD	0.508528	0.00645316	0.244542
ENSG00000271335.6	CCNY-AS1	1.3601	0.00649826	0.245677
ENSG00000141738.14	GRB7	-0.248108	0.00657532	0.246032
ENSG00000104490.18	NCALD	0.395942	0.00658229	0.246032
ENSG00000125944.22	HNRNPR	-0.254958	0.00661328	0.246032
ENSG00000151882.11	CCL28	0.710968	0.00664542	0.246032
ENSG00000134375.11	TIMM17A	0.22862	0.00665292	0.246032
ENSG00000153187.21	HNRNPU	-0.29878	0.00665993	0.246032
ENSG00000088280.21	ASAP3	-0.386026	0.00666454	0.246032
ENSG00000006756.16	ARSD	-0.246199	0.00666459	0.246032
ENSG00000174640.15	SLCO2A1	-0.363271	0.00671359	0.246032
ENSG00000100196.11	KDELR3	0.258197	0.00672594	0.246032
ENSG00000187243.17	MAGED4B	-0.374372	0.00676153	0.246032
ENSG00000166523.8	CLEC4E	0.680013	0.00676437	0.246032
ENSG00000204362.6	LINC02783	0.90856	0.00679538	0.246032
ENSG00000272588.1	ENSG00000272588.1	1.42701	0.00683182	0.246032
ENSG00000165416.15	SUGT1	0.254988	0.00683443	0.246032
ENSG00000005001.10	PRSS22	0.425582	0.00683938	0.246032
ENSG00000145358.6	DDIT4L	0.419321	0.00685833	0.246032
ENSG00000232764.1	TRIM60P8Y	-1.93149	0.0068657	0.246032
ENSG00000232976.1	TRIM60P10Y	-1.93149	0.0068657	0.246032
ENSG00000065308.5	TRAM2	-0.28473	0.00686986	0.246032
ENSG00000175063.17	UBE2C	0.666652	0.00687768	0.246032
ENSG00000161999.13	JMJD8	-0.431101	0.00687879	0.246032
ENSG00000185122.11	HSF1	-0.343149	0.00688308	0.246032
ENSG00000165304.8	MELK	0.44402	0.00689412	0.246032
ENSG00000147027.4	TMEM47	-0.528139	0.00692037	0.246032
ENSG00000146411.6	SLC2A12	0.433624	0.00695702	0.246032
ENSG00000142867.14	BCL10	0.240963	0.00696003	0.246032
ENSG00000204386.12	NEU1	0.388381	0.00696051	0.246032
ENSG00000163689.21	CFAP20DC	0.431845	0.00696263	0.246032
ENSG00000138119.17	MYOF	0.229749	0.00698687	0.246032
ENSG00000154065.17	ANKRD29	0.537634	0.00698985	0.246032
ENSG00000140450.9	ARRDC4	-0.379181	0.00699307	0.246032
ENSG00000099204.22	ABLIM1	-0.192885	0.0070156	0.246042
ENSG00000077152.12	UBE2T	0.437708	0.00702371	0.246042
ENSG00000134321.13	RSAD2	0.361328	0.00705639	0.246444
ENSG00000165434.8	PGM2L1	0.308508	0.00707206	0.246444
ENSG00000165259.14	HDX	0.38846	0.00708076	0.246444
ENSG00000175221.16	MED16	-0.324104	0.00714365	0.247441
ENSG00000004142.12	POLDIP2	-0.210454	0.00715572	0.247441
ENSG00000118257.17	NRP2	1.17055	0.00716277	0.247441
ENSG00000134802.18	SLC43A3	0.341991	0.00718344	0.247441
ENSG00000205517.13	RGL3	-0.248389	0.00718568	0.247441
ENSG00000105185.12	PDCD5	0.328484	0.00721285	0.24785
ENSG00000141012.13	GALNS	-0.28479	0.00724442	0.248409
ENSG00000167191.12	GPRC5B	-0.547809	0.0073462	0.250509
ENSG00000145247.12	OCIAD2	0.246676	0.00736697	0.250509
ENSG00000144063.4	MALL	0.89784	0.00737337	0.250509
ENSG00000126602.11	TRAP1	-0.26855	0.00737791	0.250509
ENSG00000114248.10	LRRC31	-0.545029	0.00738289	0.250509
ENSG00000167552.15	TUBA1A	0.212256	0.00742698	0.25116
ENSG00000235173.7	HGH1	0.763554	0.00744092	0.25116
ENSG00000258289.10	CHURC1	-0.311615	0.00744854	0.25116
ENSG00000099219.15	ERMP1	-0.331439	0.00759642	0.255615
ENSG00000160183.17	TMPRSS3	-0.321903	0.00763044	0.255792
ENSG00000142192.22	APP	-0.235192	0.00763685	0.255792
ENSG00000099953.10	MMP11	-0.47954	0.00767968	0.255792
ENSG00000138180.16	CEP55	0.70976	0.00768731	0.255792
ENSG00000138439.12	FAM117B	-0.471708	0.00769101	0.255792
ENSG00000142871.18	CCN1	-0.325072	0.00769632	0.255792
ENSG00000088325.16	TPX2	0.444071	0.0077211	0.256091
ENSG00000094804.12	CDC6	0.600108	0.00775139	0.256142
ENSG00000285972.1	CERNA2	0.506331	0.00775883	0.256142
ENSG00000165886.5	UBTD1	-0.304929	0.00777696	0.256142
ENSG00000086548.9	CEACAM6	1.66051	0.00779169	0.256142
ENSG00000196684.12	HSH2D	0.497487	0.0078016	0.256142
ENSG00000109107.14	ALDOC	-0.708965	0.00785249	0.257292
ENSG00000182809.11	CRIP2	-0.224835	0.00788187	0.25744
ENSG00000134121.10	CHL1	-0.411603	0.00790262	0.25744
ENSG00000198858.10	R3HDM4	-0.250697	0.00790463	0.25744
ENSG00000101335.10	MYL9	0.529785	0.00792111	0.25746
ENSG00000236104.3	ZBTB22	-0.297994	0.00794641	0.257766
ENSG00000095932.7	SMIM24	-0.704219	0.00798633	0.258089
ENSG00000171889.7	MIR31HG	-1.16033	0.0079882	0.258089
ENSG00000257335.8	MGAM	-1.11932	0.00801154	0.258121
ENSG00000107742.14	SPOCK2	0.525052	0.00802101	0.258121
ENSG00000141519.15	CCDC40	-0.53008	0.00811604	0.260662
ENSG00000162618.15	ADGRL4	0.763218	0.00818623	0.262323
ENSG00000125775.15	SDCBP2	0.427197	0.00821038	0.262323
ENSG00000135503.13	ACVR1B	-0.2733	0.00822024	0.262323
ENSG00000148225.17	WDR31	-0.443436	0.00823246	0.262323
ENSG00000105373.19	NOP53	-0.484522	0.00825103	0.262399
ENSG00000158062.21	UBXN11	-0.322448	0.00833438	0.264531
ENSG00000184454.7	NCMAP	-0.407711	0.0083782	0.265029
ENSG00000115468.13	EFHD1	-0.566698	0.00838275	0.265029
ENSG00000131711.15	MAP1B	0.296835	0.00845114	0.266671
ENSG00000197085.11	NPSR1-AS1	-1.04829	0.0084764	0.266949
ENSG00000103423.14	DNAJA3	0.300268	0.00852186	0.267408
ENSG00000169507.10	SLC38A11	0.682682	0.00853671	0.267408
ENSG00000125968.9	ID1	-0.755461	0.00854045	0.267408
ENSG00000138744.16	NAAA	-0.347894	0.00857034	0.267827
ENSG00000117385.16	P3H1	-0.417215	0.00869756	0.269674
ENSG00000119185.13	ITGB1BP1	0.240274	0.0087032	0.269674
ENSG00000163734.4	CXCL3	0.84324	0.00871681	0.269674
ENSG00000143554.14	SLC27A3	-0.380566	0.00873888	0.269674
ENSG00000006611.17	USH1C	-0.443322	0.00874683	0.269674
ENSG00000055163.21	CYFIP2	-0.238716	0.0087779	0.269674
ENSG00000273136.9	NBPF26	-0.336441	0.00878106	0.269674
ENSG00000070669.17	ASNS	-1.41779	0.00881344	0.269674
ENSG00000162543.6	UBXN10	-0.459052	0.00882671	0.269674
ENSG00000111271.15	ACAD10	-0.252261	0.00883151	0.269674
ENSG00000041353.10	RAB27B	0.343877	0.00883428	0.269674
ENSG00000117152.14	RGS4	0.39158	0.00884595	0.269674
ENSG00000077684.16	JADE1	-0.245823	0.00886101	0.269674
ENSG00000104081.14	BMF	-0.526353	0.00887417	0.269674
ENSG00000224389.9	C4B	-0.86983	0.00890855	0.269674
ENSG00000146729.10	NIPSNAP2	-0.258037	0.00892077	0.269674
ENSG00000137216.19	TMEM63B	0.277789	0.00892246	0.269674
ENSG00000131148.9	EMC8	-0.407101	0.00892909	0.269674
ENSG00000130649.10	CYP2E1	0.751116	0.00894534	0.269674
ENSG00000167074.15	TEF	-0.397449	0.00897304	0.270007
ENSG00000136153.20	LMO7	0.252231	0.00916	0.274051
ENSG00000282304.1	ENSG00000282304.1	0.889545	0.00916549	0.274051
ENSG00000176945.18	MUC20	0.513566	0.00918833	0.274051
ENSG00000099250.18	NRP1	-0.198679	0.0092123	0.274051
ENSG00000163249.13	CCNYL1	0.578446	0.00921621	0.274051
ENSG00000143013.13	LMO4	-0.366765	0.00922495	0.274051
ENSG00000229743.6	LINC01159	-0.560832	0.00922571	0.274051
ENSG00000119125.17	GDA	0.324086	0.0092727	0.274943
ENSG00000023445.17	BIRC3	0.771956	0.00930157	0.275296
ENSG00000139926.16	FRMD6	0.447165	0.00937475	0.276439
ENSG00000241388.6	HNF1A-AS1	-0.516642	0.00937903	0.276439
ENSG00000244081.1	ENSG00000244081.1	1.54066	0.00942198	0.276439
ENSG00000109586.12	GALNT7	0.247354	0.00943351	0.276439
ENSG00000139323.14	POC1B	0.269178	0.00944311	0.276439
ENSG00000122707.12	RECK	-0.491419	0.00946683	0.276439
ENSG00000175970.11	UNC119B	-0.257719	0.00946789	0.276439
ENSG00000188070.9	ZFTA	0.890294	0.00947655	0.276439
ENSG00000147573.17	TRIM55	0.484068	0.00951036	0.276491
ENSG00000081052.14	COL4A4	-0.354065	0.00951241	0.276491
ENSG00000292343.1	AKAP17A	-0.325467	0.00953244	0.276577
ENSG00000071539.14	TRIP13	0.466557	0.00955192	0.276647
ENSG00000104368.19	PLAT	1.56915	0.00961464	0.277807
ENSG00000134258.18	VTCN1	0.252597	0.00962762	0.277807
ENSG00000227121.2	LINC02672	0.373258	0.00964948	0.277807
ENSG00000164924.18	YWHAZ	0.182097	0.00966047	0.277807
ENSG00000143384.14	MCL1	-0.270871	0.00984817	0.282014
ENSG00000007001.13	UPP2	-1.21553	0.00985528	0.282014
ENSG00000170004.19	CHD3	-0.334389	0.00985891	0.282014
ENSG00000286337.1	ENSG00000286337.1	-1.48225	0.00989204	0.282144
ENSG00000106004.5	HOXA5	-0.643118	0.00992281	0.282144
ENSG00000170473.17	PYM1	0.296404	0.00993996	0.282144
ENSG00000129682.16	FGF13	-0.367246	0.00994863	0.282144
ENSG00000205592.16	MUC19	-1.87114	0.00995046	0.282144
ENSG00000187699.10	C2orf88	0.647082	0.0100059	0.282581
ENSG00000105726.17	ATP13A1	-0.320332	0.0100108	0.282581
ENSG00000163075.13	CFAP221	-0.365191	0.0100478	0.282581
ENSG00000177663.15	IL17RA	-0.262595	0.0100535	0.282581
ENSG00000100600.15	LGMN	0.192702	0.0100654	0.282581
ENSG00000280079.1	ENSG00000280079.1	1.6663	0.0100704	0.282581
ENSG00000080293.10	SCTR	-0.571812	0.0101013	0.282588
ENSG00000100097.12	LGALS1	0.717214	0.0101055	0.282588
ENSG00000148303.17	RPL7A	-0.309097	0.0101918	0.284272
ENSG00000067064.13	IDI1	0.194744	0.0102008	0.284272
ENSG00000174165.8	ZDHHC24	-0.268083	0.0102233	0.284412
ENSG00000118898.16	PPL	-0.352512	0.0102769	0.284478
ENSG00000138002.16	IFT172	-0.235953	0.0102989	0.284478
ENSG00000019582.17	CD74	-0.200559	0.0103198	0.284478
ENSG00000166189.8	HPS6	-0.439632	0.0103884	0.284478
ENSG00000233901.8	LINC01503	-0.446619	0.0103953	0.284478
ENSG00000151065.14	DCP1B	-0.299892	0.0104016	0.284478
ENSG00000197506.8	SLC28A3	1.40427	0.0104093	0.284478
ENSG00000168040.5	FADD	-0.406394	0.01041	0.284478
ENSG00000013588.10	GPRC5A	0.536305	0.0104321	0.284478
ENSG00000214022.12	REPIN1	-0.368184	0.0104633	0.284478
ENSG00000235932.2	ENSG00000235932.2	1.37746	0.010483	0.284478
ENSG00000145349.20	CAMK2D	0.220984	0.0104927	0.284478
ENSG00000187626.9	ZKSCAN4	-0.448435	0.0104976	0.284478
ENSG00000131067.17	GGT7	-0.283339	0.0105002	0.284478
ENSG00000197757.8	HOXC6	-0.343436	0.0105034	0.284478
ENSG00000166532.16	RIMKLB	0.355429	0.0105063	0.284478
ENSG00000081041.9	CXCL2	0.563505	0.0105357	0.284659
ENSG00000139725.8	RHOF	0.461842	0.0105856	0.284659
ENSG00000170959.15	DCDC1	-0.607785	0.0105864	0.284659
ENSG00000090020.11	SLC9A1	-0.28258	0.0105923	0.284659
ENSG00000150782.12	IL18	0.529655	0.0106097	0.284659
ENSG00000169242.12	EFNA1	-0.23747	0.0106183	0.284659
ENSG00000139714.12	MORN3	-0.541734	0.0106417	0.284815
ENSG00000184557.4	SOCS3	-0.36793	0.0106822	0.284961
ENSG00000092068.21	SLC7A8	-0.277849	0.0107297	0.284961
ENSG00000170540.15	ARL6IP1	0.195658	0.0107535	0.284961
ENSG00000136156.15	ITM2B	-0.252973	0.0107594	0.284961
ENSG00000159423.17	ALDH4A1	-0.197066	0.0107626	0.284961
ENSG00000177666.17	PNPLA2	-0.244415	0.0107695	0.284961
ENSG00000165695.10	AK8	-0.491479	0.0107701	0.284961
ENSG00000248487.10	ABHD14A	-0.406863	0.0108203	0.285822
ENSG00000113212.7	PCDHB7	-1.30487	0.0108569	0.286323
ENSG00000089022.15	MAPKAPK5	-0.333084	0.0109184	0.287477
ENSG00000182718.18	ANXA2	0.247735	0.0110063	0.287781
ENSG00000188010.16	MORN2	-0.369327	0.011008	0.287781
ENSG00000069535.14	MAOB	-0.25725	0.0110109	0.287781
ENSG00000157551.19	KCNJ15	0.236654	0.0110112	0.287781
ENSG00000136542.9	GALNT5	0.644807	0.0110349	0.287781
ENSG00000067113.17	PLPP1	-0.252583	0.0110384	0.287781
ENSG00000187134.14	AKR1C1	-0.343076	0.0110739	0.287781
ENSG00000135447.17	PPP1R1A	-0.519202	0.0110836	0.287781
ENSG00000138600.11	SPPL2A	-0.228335	0.0110896	0.287781
ENSG00000168350.8	DEGS2	-0.622375	0.0111537	0.288981
ENSG00000138772.13	ANXA3	0.221706	0.0112037	0.289813
ENSG00000182870.13	GALNT9	-0.537656	0.011267	0.29068
ENSG00000111145.8	ELK3	0.25755	0.0112731	0.29068
ENSG00000109089.7	CDR2L	0.30269	0.0112938	0.290753
ENSG00000171298.14	GAA	-0.184245	0.0113355	0.290945
ENSG00000130402.14	ACTN4	0.228501	0.0113492	0.290945
ENSG00000133935.7	ERG28	0.237367	0.0113551	0.290945
ENSG00000175390.15	EIF3F	-0.192633	0.0114012	0.291501
ENSG00000121413.13	ZSCAN18	-0.356487	0.0114127	0.291501
ENSG00000118707.11	TGIF2	-0.302449	0.0114357	0.29152
ENSG00000251562.11	MALAT1	0.331021	0.011472	0.29152
ENSG00000182446.15	NPLOC4	-0.264604	0.0114769	0.29152
ENSG00000168631.14	MUCL3	-1.48518	0.0115231	0.29152
ENSG00000129474.17	AJUBA	-0.209762	0.0115235	0.29152
ENSG00000100105.18	PATZ1	-0.292767	0.0115571	0.29152
ENSG00000127666.11	TICAM1	0.329387	0.0116007	0.29152
ENSG00000128989.11	ARPP19	0.195084	0.0116078	0.29152
ENSG00000100697.17	DICER1	-0.230848	0.0116079	0.29152
ENSG00000119408.17	NEK6	-0.271974	0.0116125	0.29152
ENSG00000187720.15	THSD4	0.377066	0.0116161	0.29152
ENSG00000137497.19	NUMA1	-0.231108	0.0116473	0.29152
ENSG00000116991.12	SIPA1L2	0.444018	0.0116537	0.29152
ENSG00000235412.1	TTTY4B	-0.528044	0.0116651	0.29152
ENSG00000138443.17	ABI2	-0.257635	0.0117054	0.29179
ENSG00000069206.15	ADAM7	-0.485439	0.0117119	0.29179
ENSG00000119523.10	ALG2	-0.316736	0.011756	0.291923
ENSG00000074755.15	ZZEF1	-0.309669	0.0117897	0.291923
ENSG00000130294.18	KIF1A	0.445118	0.0117992	0.291923
ENSG00000291046.1	ENSG00000291046.1	-0.536866	0.0118219	0.291923
ENSG00000166603.5	MC4R	1.21708	0.0118251	0.291923
ENSG00000163808.17	KIF15	0.749009	0.0118252	0.291923
ENSG00000139508.15	SLC46A3	-0.27599	0.01187	0.292583
ENSG00000105281.12	SLC1A5	-0.538133	0.011927	0.293217
ENSG00000119335.18	SET	0.21722	0.0119319	0.293217
ENSG00000176749.9	CDK5R1	1.13317	0.0119948	0.293922
ENSG00000113889.14	KNG1	-0.859168	0.0119968	0.293922
ENSG00000133131.15	MORC4	-0.297666	0.0120777	0.295276
ENSG00000117595.13	IRF6	0.239551	0.0121025	0.295276
ENSG00000134452.20	FBH1	-0.251992	0.0121097	0.295276
ENSG00000177971.9	IMP3	-0.305587	0.0121249	0.295276
ENSG00000153071.15	DAB2	-0.224219	0.0121565	0.295601
ENSG00000229502.5	ENSG00000229502.5	1.48922	0.0122125	0.29647
ENSG00000090861.17	AARS1	-0.231523	0.0122334	0.29647
ENSG00000275832.5	ARHGAP23	0.79233	0.0122664	0.29647
ENSG00000179023.9	KLHDC7A	-0.287244	0.0122769	0.29647
ENSG00000226816.3	ENSG00000226816.3	-0.417159	0.0122836	0.29647
ENSG00000169021.6	UQCRFS1	-0.221701	0.0123118	0.296503
ENSG00000102243.13	VGLL1	0.522977	0.0123373	0.296503
ENSG00000169627.9	BOLA2B	0.322061	0.0123442	0.296503
ENSG00000170017.12	ALCAM	0.211628	0.0123581	0.296503
ENSG00000170382.12	LRRN2	-0.694027	0.0123805	0.296594
ENSG00000113492.14	AGXT2	-0.816542	0.0123985	0.296594
ENSG00000117475.14	BLZF1	0.215028	0.0124208	0.296691
ENSG00000286134.2	ENSG00000286134.2	0.963473	0.0125385	0.299062
ENSG00000182054.10	IDH2	-0.208439	0.0125585	0.299098
ENSG00000160294.11	MCM3AP	-0.278844	0.0125801	0.299121
ENSG00000136111.14	TBC1D4	-0.400405	0.0126373	0.299121
ENSG00000106123.12	EPHB6	-0.54642	0.0126412	0.299121
ENSG00000129515.20	SNX6	0.186673	0.0126632	0.299121
ENSG00000237523.2	LINC00857	0.484295	0.0126673	0.299121
ENSG00000106853.20	PTGR1	-0.344123	0.0126701	0.299121
ENSG00000151176.8	PLBD2	-0.216747	0.012705	0.299222
ENSG00000156970.13	BUB1B	0.428132	0.0127113	0.299222
ENSG00000135926.15	TMBIM1	0.237864	0.0127346	0.299337
ENSG00000136244.12	IL6	0.934203	0.012783	0.299635
ENSG00000182087.14	TMEM259	-0.399781	0.0127842	0.299635
ENSG00000067141.17	NEO1	-0.367325	0.0128458	0.300516
ENSG00000145626.12	UGT3A1	-0.559665	0.0128589	0.300516
ENSG00000162704.16	ARPC5	0.174661	0.0128827	0.30064
ENSG00000105967.16	TFEC	-1.06475	0.0130139	0.300999
ENSG00000135077.10	HAVCR2	-0.485992	0.013016	0.300999
ENSG00000144278.15	GALNT13	1.07032	0.0130184	0.300999
ENSG00000172339.10	ALG14	0.357633	0.0130242	0.300999
ENSG00000007255.10	TRAPPC6A	-0.290391	0.0130299	0.300999
ENSG00000197375.14	SLC22A5	-0.286627	0.0130782	0.300999
ENSG00000165072.10	MAMDC2	0.510466	0.0130787	0.300999
ENSG00000143845.15	ETNK2	-0.391391	0.0130788	0.300999
ENSG00000205542.11	TMSB4X	0.206178	0.013079	0.300999
ENSG00000039537.16	C6	-1.35766	0.0130837	0.300999
ENSG00000101350.8	KIF3B	-0.220897	0.0131181	0.301362
ENSG00000004838.14	ZMYND10	-0.739698	0.0131369	0.301369
ENSG00000167004.14	PDIA3	-0.184151	0.0132453	0.303426
ENSG00000163931.17	TKT	-0.216257	0.0132756	0.303691
ENSG00000100162.15	CENPM	0.567382	0.0133171	0.303788
ENSG00000163453.11	IGFBP7	-0.559134	0.0133376	0.303788
ENSG00000100350.16	FOXRED2	-0.321719	0.0133493	0.303788
ENSG00000160439.16	RDH13	-0.472456	0.0133548	0.303788
ENSG00000114455.15	HHLA2	-0.594752	0.0133752	0.303826
ENSG00000125827.9	TMX4	-0.315734	0.0134306	0.304658
ENSG00000169169.15	CPT1C	-1.051	0.0134568	0.304759
ENSG00000226332.2	ENSG00000226332.2	-1.08814	0.0134726	0.304759
ENSG00000068366.21	ACSL4	-0.19468	0.0135448	0.305653
ENSG00000198814.14	GK	-0.451327	0.0135686	0.305653
ENSG00000186166.9	CENATAC	0.484659	0.0135736	0.305653
ENSG00000287270.1	ENSG00000287270.1	1.35959	0.0135875	0.305653
ENSG00000150347.17	ARID5B	-0.222577	0.0136608	0.306876
ENSG00000147647.13	DPYS	-1.14566	0.0136956	0.307231
ENSG00000113575.12	PPP2CA	-0.306631	0.0137298	0.307571
ENSG00000175604.2	ENSG00000175604.2	1.04146	0.0137486	0.307571
ENSG00000146021.15	KLHL3	-0.371606	0.0137695	0.307613
ENSG00000197550.3	ENSG00000197550.3	0.595211	0.0137938	0.307674
ENSG00000241560.7	ZBTB20-AS1	0.91315	0.0138102	0.307674
ENSG00000184497.13	TMEM255B	0.870424	0.0138682	0.308298
ENSG00000160972.10	PPP1R16A	-0.355411	0.0138911	0.308298
ENSG00000048342.18	CC2D2A	-0.265643	0.0138952	0.308298
ENSG00000253366.3	GUSBP16	-1.33277	0.0139611	0.309338
ENSG00000138802.11	SEC24B	-0.261419	0.0140017	0.309812
ENSG00000099956.20	SMARCB1	-1.01229	0.0140207	0.309812
ENSG00000103249.19	CLCN7	-0.185373	0.0140851	0.310702
ENSG00000179148.10	ALOXE3	-1.49693	0.0141253	0.310702
ENSG00000128595.17	CALU	0.161898	0.0141388	0.310702
ENSG00000008323.16	PLEKHG6	-0.748883	0.0141532	0.310702
ENSG00000042062.13	RIPOR3	-0.463784	0.0141628	0.310702
ENSG00000130513.7	GDF15	-0.281566	0.0141807	0.310702
ENSG00000118432.13	CNR1	0.417381	0.014199	0.310702
ENSG00000083814.13	ZNF671	-0.379943	0.0142142	0.310702
ENSG00000144452.15	ABCA12	0.306895	0.0143716	0.313439
ENSG00000141574.8	SECTM1	-0.348896	0.0143875	0.313439
ENSG00000090238.12	YPEL3	-0.306657	0.0144205	0.313439
ENSG00000149636.16	DSN1	0.335303	0.0144408	0.313439
ENSG00000236377.2	MYO1D-DT	1.17956	0.0144612	0.313439
ENSG00000266173.7	STRADA	0.440106	0.0144865	0.313439
ENSG00000155380.13	SLC16A1	0.277366	0.0144936	0.313439
ENSG00000101608.13	MYL12A	0.1657	0.0144961	0.313439
ENSG00000178163.8	ZNF518B	-0.274365	0.0145134	0.313439
ENSG00000143549.22	TPM3	0.229349	0.0145383	0.313559
ENSG00000119333.12	DYNC2I2	-0.205518	0.0145635	0.313686
ENSG00000174125.8	TLR1	-0.520694	0.0145866	0.313768
ENSG00000092853.14	CLSPN	0.724775	0.0146099	0.313852
ENSG00000162928.9	PEX13	0.224499	0.0146966	0.315297
ENSG00000163348.4	PYGO2	-0.238365	0.0147615	0.315868
ENSG00000145740.20	SLC30A5	-0.234019	0.0147622	0.315868
ENSG00000159873.10	CCDC117	-0.475394	0.0148016	0.316295
ENSG00000171903.17	CYP4F11	0.513177	0.0148586	0.316974
ENSG00000084234.18	APLP2	-0.171818	0.0148909	0.316974
ENSG00000279908.1	ENSG00000279908.1	-1.14048	0.0148936	0.316974
ENSG00000178904.19	DPY19L3	-0.262751	0.0149145	0.316974
ENSG00000130158.14	DOCK6	-0.27666	0.0149311	0.316974
ENSG00000125657.5	TNFSF9	-0.421328	0.0150156	0.317821
ENSG00000100519.12	PSMC6	0.18661	0.0150371	0.317821
ENSG00000259520.6	SLC28A2-AS1	-1.34753	0.015053	0.317821
ENSG00000155324.10	GRAMD2B	0.285326	0.0150718	0.317821
ENSG00000224183.1	SDHDP6	-0.335365	0.0150866	0.317821
ENSG00000181090.21	EHMT1	-0.248337	0.0150886	0.317821
ENSG00000189308.11	LIN54	0.327736	0.0151483	0.318665
ENSG00000141556.22	TBCD	-0.270123	0.0151942	0.319215
ENSG00000137267.7	TUBB2A	0.235513	0.0152526	0.320029
ENSG00000115602.17	IL1RL1	1.17848	0.0153707	0.32209
ENSG00000108846.16	ABCC3	-0.210761	0.0154538	0.322432
ENSG00000286201.1	ENSG00000286201.1	0.269925	0.0154595	0.322432
ENSG00000187566.6	NHLRC1	-0.656035	0.0154749	0.322432
ENSG00000187498.16	COL4A1	-0.313205	0.015515	0.322432
ENSG00000239415.1	ENSG00000239415.1	0.851984	0.0155272	0.322432
ENSG00000141027.23	NCOR1	-0.200186	0.0155467	0.322432
ENSG00000100439.11	ABHD4	-0.217687	0.0155652	0.322432
ENSG00000178146.9	GK4P	-1.25268	0.015567	0.322432
ENSG00000285867.1	ENSG00000285867.1	0.811048	0.0156105	0.322432
ENSG00000178719.17	GRINA	-0.309603	0.0156115	0.322432
ENSG00000128805.15	ARHGAP22	0.933151	0.0156235	0.322432
ENSG00000066739.12	ATG2B	-0.210218	0.015629	0.322432
ENSG00000161395.14	PGAP3	-0.225413	0.0156471	0.322432
ENSG00000174282.12	ZBTB4	-0.185699	0.0156665	0.322432
ENSG00000144567.11	RETREG2	-0.352051	0.0156852	0.322432
ENSG00000100625.9	SIX4	-0.5191	0.0158049	0.32373
ENSG00000103742.12	IGDCC4	0.443333	0.0158101	0.32373
ENSG00000124875.10	CXCL6	0.942342	0.0158227	0.32373
ENSG00000147050.18	KDM6A	-0.338913	0.0158282	0.32373
ENSG00000218596.2	ENSG00000218596.2	1.48237	0.0159091	0.323973
ENSG00000274808.6	TBC1D3B	1.22373	0.0159112	0.323973
ENSG00000067082.15	KLF6	0.241116	0.0159223	0.323973
ENSG00000251615.3	ENSG00000251615.3	-0.460571	0.0159391	0.323973
ENSG00000141622.14	ARK2C	1.26358	0.01594	0.323973
ENSG00000072736.19	NFATC3	-0.358396	0.0159819	0.324291
ENSG00000109787.13	KLF3	-0.297454	0.0159956	0.324291
ENSG00000198763.3	MT-ND2	0.303706	0.0160657	0.32515
ENSG00000092820.19	EZR	0.232187	0.0160975	0.32515
ENSG00000039560.14	RAI14	0.240624	0.0160981	0.32515
ENSG00000116062.19	MSH6	-0.205855	0.0161815	0.325484
ENSG00000090863.12	GLG1	-0.161419	0.0161863	0.325484
ENSG00000213445.10	SIPA1	-0.454284	0.0162264	0.325484
ENSG00000165406.16	MARCHF8	-0.369962	0.0162406	0.325484
ENSG00000174442.12	ZWILCH	0.282494	0.0162446	0.325484
ENSG00000140950.16	MEAK7	0.211866	0.0162642	0.325484
ENSG00000160888.7	IER2	-0.30474	0.0162678	0.325484
ENSG00000152102.18	FAM168B	-0.202009	0.0162822	0.325484
ENSG00000132341.12	RAN	0.166979	0.0162953	0.325484
ENSG00000198668.14	CALM1	0.173962	0.0163439	0.325892
ENSG00000175826.12	CTDNEP1	-0.29049	0.0163559	0.325892
ENSG00000160570.14	DEDD2	-0.259395	0.0164412	0.32673
ENSG00000204568.12	MRPS18B	0.408734	0.0164453	0.32673
ENSG00000166963.13	MAP1A	-0.417545	0.0164584	0.32673
ENSG00000272695.2	GAS6-DT	0.813951	0.0165521	0.328189
ENSG00000175356.14	SCUBE2	0.683638	0.0165936	0.328609
ENSG00000100124.15	ANKRD54	-0.373954	0.0166187	0.328707
ENSG00000129534.14	MIS18BP1	0.334501	0.0167142	0.330192
ENSG00000169297.8	NR0B1	-0.792755	0.0167873	0.330531
ENSG00000128944.14	KNSTRN	0.37174	0.0167893	0.330531
ENSG00000186301.8	MST1P2	-0.832369	0.0167925	0.330531
ENSG00000023171.20	GRAMD1B	0.669929	0.0168291	0.33084
ENSG00000254527.2	ENPP7P12	1.12873	0.016849	0.33084
ENSG00000136235.17	GPNMB	0.268465	0.0168912	0.331176
ENSG00000157184.7	CPT2	-0.252733	0.0169128	0.331176
ENSG00000267480.1	LINC02979	-0.843949	0.016947	0.331176
ENSG00000228358.7	LINC02263	0.69872	0.0169558	0.331176
ENSG00000181378.14	CFAP65	-0.966147	0.0169825	0.331176
ENSG00000189221.11	MAOA	-0.253896	0.0169886	0.331176
ENSG00000242265.6	PEG10	-0.183029	0.0170239	0.331466
ENSG00000213949.10	ITGA1	-0.299596	0.0171092	0.332726
ENSG00000158435.8	CNOT11	-0.217069	0.0172214	0.334272
ENSG00000127241.18	MASP1	-0.818014	0.0172299	0.334272
ENSG00000134775.16	FHOD3	-0.277501	0.0173038	0.335305
ENSG00000101294.19	HM13	0.179477	0.0173517	0.335783
ENSG00000172638.13	EFEMP2	-0.302597	0.0173745	0.335783
ENSG00000180611.7	MB21D2	0.367397	0.0173966	0.335783
ENSG00000184154.16	LRRC51	-0.444863	0.0174543	0.335783
ENSG00000174607.11	UGT8	-0.294991	0.0174664	0.335783
ENSG00000291087.1	ENSG00000291087.1	0.34725	0.0174707	0.335783
ENSG00000172667.11	ZMAT3	-0.244631	0.0174734	0.335783
ENSG00000148468.17	FAM171A1	-0.238554	0.017538	0.336625
ENSG00000076770.16	MBNL3	-0.425462	0.017582	0.336671
ENSG00000228300.14	FAM174C	0.527017	0.0175913	0.336671
ENSG00000197128.13	ZNF772	-0.29297	0.0176026	0.336671
ENSG00000120742.11	SERP1	-0.279632	0.0176306	0.336809
ENSG00000148090.12	AUH	-0.36744	0.01769	0.337286
ENSG00000169964.8	TMEM42	-0.300525	0.0176972	0.337286
ENSG00000076604.16	TRAF4	-0.312721	0.0177193	0.337312
ENSG00000187608.10	ISG15	0.471381	0.0177558	0.337611
ENSG00000183054.13	RGPD6	0.341831	0.0177845	0.33776
ENSG00000142669.15	SH3BGRL3	0.354763	0.0178332	0.337942
ENSG00000134851.13	TMEM165	-0.361092	0.0178537	0.337942
ENSG00000067798.16	NAV3	0.790853	0.0178614	0.337942
ENSG00000214655.11	ZSWIM8	-0.21566	0.0178775	0.337942
ENSG00000114988.12	LMAN2L	-0.205269	0.0179034	0.338039
ENSG00000167674.15	HDGFL2	-0.284019	0.0179707	0.338805
ENSG00000243716.12	NPIPB5	0.248007	0.0180689	0.338805
ENSG00000153147.6	SMARCA5	-0.190728	0.0180858	0.338805
ENSG00000139842.15	CUL4A	-0.216641	0.0181021	0.338805
ENSG00000182795.13	C1orf116	0.316921	0.0181171	0.338805
ENSG00000154174.8	TOMM70	-0.261899	0.0181257	0.338805
ENSG00000122958.15	VPS26A	0.226468	0.0181458	0.338805
ENSG00000174106.3	LEMD3	-0.288169	0.0181512	0.338805
ENSG00000164687.11	FABP5	0.564028	0.0181537	0.338805
ENSG00000236144.9	TMEM147-AS1	0.451733	0.0181818	0.338805
ENSG00000073737.17	DHRS9	1.36202	0.0181927	0.338805
ENSG00000078081.8	LAMP3	1.49156	0.0181947	0.338805
ENSG00000169213.7	RAB3B	0.367719	0.018238	0.338914
ENSG00000163975.14	MELTF	0.367111	0.0182457	0.338914
ENSG00000092969.12	TGFB2	-1.39741	0.0182632	0.338914
ENSG00000251667.1	BRCC3P1	0.768521	0.0182877	0.33898
ENSG00000165169.11	DYNLT3	0.217185	0.0183198	0.33909
ENSG00000113905.5	HRG	-0.499812	0.0183354	0.33909
ENSG00000139211.7	AMIGO2	0.265998	0.0184531	0.340226
ENSG00000164151.12	ICE1	-0.285028	0.0184676	0.340226
ENSG00000100228.14	RAB36	-0.205644	0.0184994	0.340226
ENSG00000174951.12	FUT1	-0.473212	0.018502	0.340226
ENSG00000150687.12	PRSS23	-0.225961	0.0185191	0.340226
ENSG00000118939.19	UCHL3	0.514388	0.0185227	0.340226
ENSG00000241685.10	ARPC1A	0.357842	0.0185584	0.340497
ENSG00000136444.10	RSAD1	-0.325898	0.0185972	0.340823
ENSG00000137713.16	PPP2R1B	0.199793	0.0186508	0.341313
ENSG00000120738.8	EGR1	-0.449019	0.0186661	0.341313
ENSG00000170006.13	TMEM154	0.262503	0.018693	0.341365
ENSG00000110066.16	KMT5B	-0.237617	0.018711	0.341365
ENSG00000115091.12	ACTR3	0.155752	0.0187852	0.342087
ENSG00000142156.16	COL6A1	-0.322258	0.0187928	0.342087
ENSG00000158014.15	SLC30A2	-0.259377	0.0188143	0.342095
ENSG00000006118.15	TMEM132A	-0.218657	0.0188767	0.342714
ENSG00000285744.1	MITA1	0.751915	0.0188935	0.342714
ENSG00000224470.9	ATXN1L	-0.226686	0.0189117	0.342714
ENSG00000162692.12	VCAM1	-0.336477	0.0189513	0.342834
ENSG00000142459.9	EVI5L	-0.594775	0.0189606	0.342834
ENSG00000104723.21	TUSC3	-0.234433	0.0191245	0.344551
ENSG00000186094.18	AGBL4	-0.761904	0.0191412	0.344551
ENSG00000102048.16	ASB9	0.370868	0.0191423	0.344551
ENSG00000196116.8	TDRD7	0.271943	0.019161	0.344551
ENSG00000120539.15	MASTL	0.389629	0.0191761	0.344551
ENSG00000154822.18	PLCL2	-0.839443	0.019183	0.344551
ENSG00000167754.13	KLK5	-0.47643	0.01922	0.344833
ENSG00000146802.13	TMEM168	-0.223543	0.0192947	0.34579
ENSG00000144959.11	NCEH1	0.311185	0.0193287	0.345888
ENSG00000110841.14	PPFIBP1	0.201059	0.0193428	0.345888
ENSG00000157680.17	DGKI	1.14021	0.0194274	0.347019
ENSG00000005238.20	ATOSB	0.298563	0.0194812	0.347598
ENSG00000065618.21	COL17A1	-0.313401	0.0195395	0.348254
ENSG00000196611.6	MMP1	1.26636	0.0195805	0.348339
ENSG00000152749.8	GPR180	0.239883	0.0195872	0.348339
ENSG00000058085.15	LAMC2	0.507904	0.0196425	0.348939
ENSG00000060709.17	RIMBP2	-0.560284	0.0196673	0.348998
ENSG00000250320.7	EDIL3-DT	0.619672	0.0197241	0.349555
ENSG00000048140.18	TSPAN17	-0.212808	0.0197418	0.349555
ENSG00000198794.12	SCAMP5	-0.578776	0.0198176	0.350515
ENSG00000146858.8	ZC3HAV1L	-0.387041	0.0198955	0.351191
ENSG00000214717.12	ZBED1	-0.2686	0.0199269	0.351191
ENSG00000242259.9	C22orf39	-0.229528	0.0199394	0.351191
ENSG00000228492.2	RAB11FIP1P1	1.14815	0.0199447	0.351191
ENSG00000290689.1	ENSG00000290689.1	-0.361981	0.0199955	0.351191
ENSG00000137414.7	FAM8A1	-0.33193	0.020026	0.351191
ENSG00000237904.2	ENSG00000237904.2	1.1546	0.0200274	0.351191
ENSG00000109133.14	TMEM33	0.189026	0.0200458	0.351191
ENSG00000127220.6	ABHD8	-0.49963	0.0200537	0.351191
ENSG00000166546.15	BEAN1	0.515515	0.0200724	0.351191
ENSG00000196659.10	IFT70B	-0.317774	0.0201607	0.352355
ENSG00000153339.15	TRAPPC8	-0.230745	0.0202149	0.352615
ENSG00000099783.13	HNRNPM	-0.217929	0.0202736	0.352615
ENSG00000292345.1	ZBED1	-0.263639	0.0202841	0.352615
ENSG00000176971.4	FIBIN	-0.402048	0.0202963	0.352615
ENSG00000166741.9	NNMT	0.344791	0.020318	0.352615
ENSG00000157483.9	MYO1E	0.224302	0.0203191	0.352615
ENSG00000085511.20	MAP3K4	-0.369272	0.0203277	0.352615
ENSG00000197748.13	CFAP43	-0.538822	0.0203777	0.352855
ENSG00000139192.12	TAPBPL	-0.207087	0.0203959	0.352855
ENSG00000123473.17	STIL	0.29267	0.0204446	0.352855
ENSG00000158691.15	ZSCAN12	-0.352603	0.0204488	0.352855
ENSG00000181751.10	MACIR	0.294685	0.0204658	0.352855
ENSG00000135956.9	TMEM127	-0.323066	0.0205302	0.352855
ENSG00000138768.15	USO1	0.177022	0.020533	0.352855
ENSG00000188152.13	NUTM2G	1.16963	0.0205672	0.352855
ENSG00000090971.5	NAT14	-0.347855	0.0205814	0.352855
ENSG00000019144.20	PHLDB1	-0.202541	0.0206102	0.352855
ENSG00000134152.11	KATNBL1	0.238545	0.0206173	0.352855
ENSG00000023734.11	STRAP	0.159712	0.0206248	0.352855
ENSG00000090889.12	KIF4A	0.552148	0.020637	0.352855
ENSG00000111077.18	TNS2	-0.311412	0.0206461	0.352855
ENSG00000100593.18	ISM2	-0.8002	0.0206815	0.352999
ENSG00000144847.13	IGSF11	-1.26952	0.0206981	0.352999
ENSG00000168734.14	PKIG	-0.271375	0.0207711	0.353561
ENSG00000254290.3	ENSG00000254290.3	-1.3831	0.0208116	0.353561
ENSG00000138668.20	HNRNPD	-0.313393	0.0208619	0.353561
ENSG00000196792.12	STRN3	-0.302938	0.0208672	0.353561
ENSG00000196670.14	ZFP62	-0.280373	0.0208786	0.353561
ENSG00000196914.9	ARHGEF12	-0.218675	0.020888	0.353561
ENSG00000124920.14	MYRF	-0.242589	0.0209004	0.353561
ENSG00000187713.7	TMEM203	-0.425428	0.0209124	0.353561
ENSG00000056291.19	NPFFR2	0.479744	0.0209272	0.353561
ENSG00000042429.12	MED17	0.430242	0.02102	0.354682
ENSG00000119396.12	RAB14	0.167884	0.0210373	0.354682
ENSG00000154734.16	ADAMTS1	-0.227711	0.0211063	0.355171
ENSG00000101938.15	CHRDL1	0.460436	0.0211101	0.355171
ENSG00000139626.16	ITGB7	0.543188	0.0212015	0.356339
ENSG00000197601.14	FAR1	0.204547	0.0212671	0.356693
ENSG00000278949.1	ENSG00000278949.1	0.870195	0.0212811	0.356693
ENSG00000105325.15	FZR1	-0.223973	0.0212992	0.356693
ENSG00000109805.10	NCAPG	0.508203	0.0213105	0.356693
ENSG00000136689.20	IL1RN	0.829152	0.0213413	0.35684
ENSG00000183684.8	ALYREF	1.09308	0.0214229	0.357835
ENSG00000176907.5	TCIM	0.228594	0.0214524	0.35796
ENSG00000180861.9	LINC01559	0.499024	0.021488	0.35818
ENSG00000173214.7	MFSD4B	0.267117	0.0215098	0.35818
ENSG00000107262.26	BAG1	-0.284698	0.0216027	0.359029
ENSG00000164211.13	STARD4	0.288262	0.0216225	0.359029
ENSG00000152076.19	CCDC74B	-0.501451	0.0216452	0.359029
ENSG00000149591.17	TAGLN	0.552763	0.0216493	0.359029
ENSG00000137872.17	SEMA6D	-0.280515	0.0217137	0.359648
ENSG00000088812.18	ATRN	-0.355831	0.021731	0.359648
ENSG00000204161.15	TMEM273	1.33267	0.0217799	0.359818
ENSG00000177614.11	PGBD5	0.322738	0.0217857	0.359818
ENSG00000178980.16	SELENOW	0.236486	0.0218241	0.359914
ENSG00000178999.13	AURKB	0.589592	0.0218358	0.359914
ENSG00000125505.17	MBOAT7	-0.287736	0.0219064	0.360639
ENSG00000159388.6	BTG2	-0.210529	0.0219243	0.360639
ENSG00000073614.13	KDM5A	-0.168581	0.022043	0.362224
ENSG00000039139.11	DNAH5	0.461942	0.0220685	0.362276
ENSG00000151725.12	CENPU	0.567512	0.022157	0.362279
ENSG00000135842.17	NIBAN1	0.238189	0.022181	0.362279
ENSG00000149823.10	VPS51	-0.276801	0.0222022	0.362279
ENSG00000022976.16	ZNF839	0.684305	0.0222097	0.362279
ENSG00000082074.19	FYB1	-0.447747	0.0222129	0.362279
ENSG00000188636.4	RTL6	-0.211806	0.0222153	0.362279
ENSG00000169903.7	TM4SF4	0.430306	0.0222595	0.362279
ENSG00000092847.14	AGO1	-0.212157	0.0222601	0.362279
ENSG00000212993.6	POU5F1B	-0.959225	0.0222697	0.362279
ENSG00000181381.15	DDX60L	0.334983	0.0223022	0.362413
ENSG00000117228.11	GBP1	0.271545	0.0223226	0.362413
ENSG00000272674.4	PCDHB16	-0.794106	0.0224063	0.362685
ENSG00000111725.11	PRKAB1	-0.189608	0.0224189	0.362685
ENSG00000141424.13	SLC39A6	0.171285	0.0224294	0.362685
ENSG00000110958.16	PTGES3	0.16783	0.0224588	0.362685
ENSG00000119900.9	OGFRL1	0.451755	0.022489	0.362685
ENSG00000113140.11	SPARC	-0.288625	0.0225007	0.362685
ENSG00000008196.13	TFAP2B	-0.269425	0.0225359	0.362685
ENSG00000011523.15	CEP68	-0.211678	0.0225544	0.362685
ENSG00000112561.19	TFEB	-0.254744	0.0225564	0.362685
ENSG00000107882.12	SUFU	-0.245347	0.022563	0.362685
ENSG00000085872.15	CHERP	-0.273758	0.0226868	0.363236
ENSG00000120008.16	WDR11	0.171906	0.0227074	0.363236
ENSG00000101076.20	HNF4A	-1.10153	0.0227085	0.363236
ENSG00000139174.12	PRICKLE1	-0.319793	0.0227177	0.363236
ENSG00000025772.8	TOMM34	0.17414	0.0227275	0.363236
ENSG00000144481.17	TRPM8	0.588414	0.022742	0.363236
ENSG00000100802.15	C14orf93	-0.425503	0.022754	0.363236
ENSG00000138449.11	SLC40A1	-0.267454	0.0227828	0.363337
ENSG00000286627.1	ENSG00000286627.1	1.17622	0.0228802	0.363714
ENSG00000151388.11	ADAMTS12	0.819852	0.0228866	0.363714
ENSG00000100226.16	GTPBP1	-0.200377	0.0229	0.363714
ENSG00000112742.10	TTK	0.453815	0.0229049	0.363714
ENSG00000011451.21	WIZ	-0.419343	0.0229421	0.363714
ENSG00000126107.15	HECTD3	-0.212319	0.0229472	0.363714
ENSG00000238278.3	ALG1L6P	-1.10945	0.0229634	0.363714
ENSG00000078808.20	SDF4	-0.382285	0.0230048	0.364014
ENSG00000163736.4	PPBP	2.28009	0.0230456	0.364121
ENSG00000156218.13	ADAMTSL3	-0.262233	0.0230564	0.364121
ENSG00000187583.11	PLEKHN1	0.423027	0.0230898	0.364257
ENSG00000166833.23	NAV2	-0.221119	0.0231099	0.364257
ENSG00000180035.13	ZNF48	-0.309545	0.0231651	0.36464
ENSG00000198315.11	ZKSCAN8	-0.253283	0.0231924	0.36464
ENSG00000182957.16	SPATA13	-0.210898	0.0232151	0.36464
ENSG00000233101.10	HOXB-AS3	-0.439162	0.0232244	0.36464
ENSG00000120875.9	DUSP4	0.558643	0.0232489	0.36464
ENSG00000131669.10	NINJ1	-0.22379	0.0232692	0.36464
ENSG00000131037.15	EPS8L1	-0.382063	0.0233305	0.365055
ENSG00000108984.16	MAP2K6	-0.513397	0.0233537	0.365055
ENSG00000170085.18	SIMC1	-0.316119	0.0233632	0.365055
ENSG00000274180.1	NATD1	-0.391197	0.0233958	0.365213
ENSG00000214944.10	ARHGEF28	-0.20865	0.0234258	0.36533
ENSG00000163346.17	PBXIP1	-0.152132	0.0234528	0.3654
ENSG00000196950.14	SLC39A10	0.290664	0.0234894	0.365468
ENSG00000111679.17	PTPN6	-0.23502	0.0235316	0.365468
ENSG00000188452.15	CERKL	-0.415167	0.0235381	0.365468
ENSG00000187653.11	TMSB4XP8	0.228592	0.0235606	0.365468
ENSG00000214128.11	TMEM213	-0.558946	0.0235877	0.365468
ENSG00000109046.15	WSB1	0.174865	0.0236127	0.365468
ENSG00000147883.12	CDKN2B	0.315205	0.023615	0.365468
ENSG00000197857.16	ZNF44	-0.233949	0.0237268	0.366373
ENSG00000064989.13	CALCRL	-0.19185	0.0237338	0.366373
ENSG00000276266.1	ENSG00000276266.1	0.72235	0.0237777	0.366373
ENSG00000188153.14	COL4A5	-0.269954	0.0237841	0.366373
ENSG00000164109.14	MAD2L1	0.318951	0.0238048	0.366373
ENSG00000169760.18	NLGN1	-0.303171	0.023809	0.366373
ENSG00000149050.10	ZNF214	-0.501798	0.023854	0.366499
ENSG00000241186.10	TDGF1	-0.912667	0.0238623	0.366499
ENSG00000170370.12	EMX2	-0.28893	0.0240538	0.367159
ENSG00000131944.11	FAAP24	0.769676	0.0240948	0.367159
ENSG00000122861.16	PLAU	0.378904	0.0240958	0.367159
ENSG00000143933.20	CALM2	0.163417	0.0241069	0.367159
ENSG00000163867.17	ZMYM6	0.328083	0.0241144	0.367159
ENSG00000136997.22	MYC	0.299608	0.0241531	0.367159
ENSG00000154217.16	PITPNC1	-0.40019	0.0241693	0.367159
ENSG00000180071.21	ANKRD18A	0.536847	0.0242013	0.367159
ENSG00000123358.20	NR4A1	0.666004	0.0242273	0.367159
ENSG00000169247.14	SH3TC2	0.546755	0.0242459	0.367159
ENSG00000130707.18	ASS1	-0.254517	0.0242636	0.367159
ENSG00000113209.9	PCDHB5	-0.460489	0.0242712	0.367159
ENSG00000050820.17	BCAR1	-0.170143	0.0242721	0.367159
ENSG00000137434.12	C6orf52	0.961807	0.0242965	0.367159
ENSG00000175697.11	GPR156	-0.765567	0.0243068	0.367159
ENSG00000116852.15	KIF21B	1.52494	0.0243094	0.367159
ENSG00000277152.1	ENSG00000277152.1	0.671124	0.0243103	0.367159
ENSG00000160190.14	SLC37A1	0.229507	0.0243372	0.367159
ENSG00000137171.15	KLC4	-0.217059	0.0243561	0.367159
ENSG00000068305.19	MEF2A	-0.169916	0.0243732	0.367159
ENSG00000136485.16	DCAF7	-0.166715	0.0244302	0.367159
ENSG00000249743.8	ENSG00000249743.8	-0.556022	0.0244341	0.367159
ENSG00000115963.14	RND3	0.203444	0.0244856	0.367159
ENSG00000177303.10	CASKIN2	-0.225576	0.0244914	0.367159
ENSG00000180881.21	CAPS2	-0.460197	0.0245033	0.367159
ENSG00000079385.23	CEACAM1	0.462835	0.0245264	0.367159
ENSG00000064199.7	SPA17	-0.331454	0.0245376	0.367159
ENSG00000038427.16	VCAN	-0.164542	0.0245674	0.367159
ENSG00000131236.18	CAP1	0.175848	0.0245932	0.367159
ENSG00000131652.14	THOC6	-0.318697	0.0246212	0.367159
ENSG00000160633.13	SAFB	-0.217675	0.0246335	0.367159
ENSG00000004487.18	KDM1A	-0.266312	0.024653	0.367159
ENSG00000105971.15	CAV2	0.211478	0.0246723	0.367159
ENSG00000221926.13	TRIM16	0.250947	0.0246921	0.367159
ENSG00000087111.22	PIGS	-0.170602	0.0246976	0.367159
ENSG00000266217.2	CTSLP2	0.986724	0.0247507	0.367456
ENSG00000228509.7	ENSG00000228509.7	0.684006	0.0247629	0.367456
ENSG00000236404.12	VLDLR-AS1	0.929181	0.0248258	0.368053
ENSG00000235961.6	PNMA6A	-0.754264	0.0248716	0.368394
ENSG00000149418.11	ST14	-0.28248	0.0249061	0.368432
ENSG00000290921.1	ENSG00000290921.1	0.770364	0.0249538	0.368432
ENSG00000139117.14	CPNE8	0.284932	0.0249705	0.368432
ENSG00000183087.15	GAS6	0.436738	0.0249827	0.368432
ENSG00000083123.15	BCKDHB	0.221404	0.0249977	0.368432
ENSG00000149476.16	TKFC	-0.19251	0.0250104	0.368432
ENSG00000140320.12	BAHD1	-0.277167	0.0250941	0.36909
ENSG00000188735.13	TMEM120B	-0.295107	0.0251006	0.36909
ENSG00000156398.13	SFXN2	-0.308265	0.0251287	0.369169
ENSG00000054983.17	GALC	-0.317078	0.0252454	0.36994
ENSG00000204344.16	STK19	0.871724	0.0252455	0.36994
ENSG00000144810.16	COL8A1	0.401667	0.0252708	0.36994
ENSG00000048471.14	SNX29	-0.200232	0.0252724	0.36994
ENSG00000142623.11	PADI1	0.868846	0.0253092	0.370144
ENSG00000100294.13	MCAT	-0.276636	0.0253872	0.370281
ENSG00000084092.7	NOA1	-0.272449	0.0254108	0.370281
ENSG00000198018.7	ENTPD7	0.276481	0.025428	0.370281
ENSG00000035499.13	DEPDC1B	0.274205	0.0254395	0.370281
ENSG00000162620.16	LRRIQ3	-0.644647	0.025465	0.370281
ENSG00000115425.14	PECR	0.225405	0.0254659	0.370281
ENSG00000015568.13	RGPD5	0.204862	0.0254941	0.370281
ENSG00000234614.1	C2CD4D-AS1	-1.03224	0.0255149	0.370281
ENSG00000116729.14	WLS	-0.197294	0.025524	0.370281
ENSG00000123838.11	C4BPA	-0.813129	0.0255623	0.370505
ENSG00000076258.10	FMO4	-0.409717	0.0257751	0.373011
ENSG00000148672.10	GLUD1	-0.408642	0.0257878	0.373011
ENSG00000213799.13	ZNF845	-0.253513	0.0258792	0.373011
ENSG00000173327.8	MAP3K11	-0.298312	0.0259794	0.373011
ENSG00000113356.13	POLR3G	0.548339	0.0260037	0.373011
ENSG00000291180.1	ENSG00000291180.1	0.76937	0.0260519	0.373011
ENSG00000188342.13	GTF2F2	0.204261	0.0260602	0.373011
ENSG00000267100.2	ILF3-DT	-0.449912	0.0260882	0.373011
ENSG00000250799.11	PRODH2	-0.923376	0.0261007	0.373011
ENSG00000135698.10	MPHOSPH6	0.330672	0.0261211	0.373011
ENSG00000164494.12	PDSS2	0.234658	0.0261291	0.373011
ENSG00000132703.4	APCS	-0.994155	0.0261403	0.373011
ENSG00000163517.15	HDAC11	-0.176977	0.026185	0.373011
ENSG00000110195.14	FOLR1	-0.180873	0.0261931	0.373011
ENSG00000214049.8	UCA1	0.64587	0.0261984	0.373011
ENSG00000171320.15	ESCO2	0.61144	0.0262485	0.373011
ENSG00000091542.9	ALKBH5	-0.328914	0.0262865	0.373011
ENSG00000228253.1	MT-ATP8	0.305271	0.0263223	0.373011
ENSG00000144283.23	PKP4	-0.212488	0.0263403	0.373011
ENSG00000188373.5	GPR15LG	0.665608	0.0263533	0.373011
ENSG00000154839.10	SKA1	0.627487	0.026357	0.373011
ENSG00000241684.8	ADAMTS9-AS2	-0.333783	0.0263805	0.373011
ENSG00000184661.14	CDCA2	0.461781	0.0263864	0.373011
ENSG00000102218.6	RP2	0.24894	0.0264021	0.373011
ENSG00000197747.9	S100A10	0.16872	0.0264082	0.373011
ENSG00000291131.1	ENSG00000291131.1	-0.821887	0.026412	0.373011
ENSG00000198691.14	ABCA4	-0.637522	0.0264271	0.373011
ENSG00000244055.2	ENSG00000244055.2	-0.986464	0.0264565	0.373011
ENSG00000121057.13	AKAP1	-0.238401	0.0264613	0.373011
ENSG00000120915.14	EPHX2	-0.294022	0.0264894	0.373011
ENSG00000131507.11	NDFIP1	-0.314215	0.026507	0.373011
ENSG00000188549.13	CCDC9B	0.325344	0.0265105	0.373011
ENSG00000128872.10	TMOD2	0.358176	0.0265155	0.373011
ENSG00000141873.11	SLC39A3	-0.205547	0.0265171	0.373011
ENSG00000103260.9	METRN	0.556256	0.0265775	0.373536
ENSG00000124813.23	RUNX2	0.473707	0.0266715	0.374025
ENSG00000132376.20	INPP5K	-0.182113	0.026707	0.374025
ENSG00000273156.2	ENSG00000273156.2	0.82334	0.0267285	0.374025
ENSG00000267040.8	ATP8B1-AS1	1.12515	0.0267467	0.374025
ENSG00000157423.18	HYDIN	-0.245942	0.0267908	0.374025
ENSG00000267278.6	MAP3K14-AS1	0.308136	0.0267994	0.374025
ENSG00000174705.13	SH3PXD2B	0.297618	0.0268052	0.374025
ENSG00000085832.18	EPS15	0.18811	0.0268087	0.374025
ENSG00000160325.15	CACFD1	-0.181652	0.0268353	0.374025
ENSG00000129562.11	DAD1	0.167153	0.0268429	0.374025
ENSG00000198182.13	ZNF607	-0.29345	0.0269303	0.374288
ENSG00000293188.1	ENSG00000293188.1	-0.282717	0.0269347	0.374288
ENSG00000189091.13	SF3B3	-0.178698	0.0269722	0.374288
ENSG00000100379.18	KCTD17	-0.307293	0.0270035	0.374288
ENSG00000204946.10	ZNF783	-0.343957	0.0270148	0.374288
ENSG00000152661.9	GJA1	0.36762	0.0270204	0.374288
ENSG00000259877.3	ZNF778-DT	-0.705735	0.0270233	0.374288
ENSG00000102096.10	PIM2	0.247249	0.0271647	0.375222
ENSG00000234545.8	FAM133B	0.342602	0.0271781	0.375222
ENSG00000067191.17	CACNB1	0.492607	0.0272112	0.375222
ENSG00000124107.5	SLPI	0.246998	0.0272131	0.375222
ENSG00000007402.12	CACNA2D2	-1.14583	0.0272411	0.375222
ENSG00000145284.12	SCD5	-0.283844	0.0272447	0.375222
ENSG00000138111.14	MFSD13A	-0.385734	0.0272725	0.375222
ENSG00000102393.15	GLA	0.212924	0.0272798	0.375222
ENSG00000178401.16	DNAJC22	-0.418864	0.027299	0.375222
ENSG00000187764.12	SEMA4D	-0.294347	0.0274359	0.376561
ENSG00000197006.15	METTL9	-0.361044	0.0274428	0.376561
ENSG00000117360.13	PRPF3	0.232577	0.0274845	0.376814
ENSG00000102007.11	PLP2	0.202171	0.0275323	0.377151
ENSG00000017483.16	SLC38A5	1.05337	0.0275891	0.37761
ENSG00000189067.14	LITAF	0.207148	0.0276363	0.377937
ENSG00000101474.12	APMAP	-0.154722	0.0277014	0.378294
ENSG00000196396.10	PTPN1	0.223258	0.0277287	0.378294
ENSG00000166326.7	TRIM44	-0.194647	0.0277324	0.378294
ENSG00000117174.11	ZNHIT6	0.205999	0.0277639	0.378315
ENSG00000079459.14	FDFT1	0.189084	0.0278631	0.378315
ENSG00000167380.17	ZNF226	-0.264994	0.0278633	0.378315
ENSG00000134827.8	TCN1	0.54927	0.027865	0.378315
ENSG00000206053.13	JPT2	0.152389	0.027867	0.378315
ENSG00000261488.1	TBILA	0.829811	0.027903	0.378315
ENSG00000231991.4	ANXA2P2	0.21194	0.0279743	0.378315
ENSG00000153317.15	ASAP1	0.300875	0.027984	0.378315
ENSG00000180817.12	PPA1	0.156689	0.0280309	0.378315
ENSG00000198841.4	KTI12	-0.361646	0.0280488	0.378315
ENSG00000140527.15	WDR93	-0.847652	0.0280497	0.378315
ENSG00000119655.11	NPC2	0.17042	0.0280637	0.378315
ENSG00000173457.11	PPP1R14B	0.271577	0.0280938	0.378315
ENSG00000171766.17	GATM	-0.544602	0.0281059	0.378315
ENSG00000162378.13	ZYG11B	-0.217729	0.0281425	0.378315
ENSG00000270170.2	NCBP2AS2	-0.281823	0.0281609	0.378315
ENSG00000161091.15	MFSD12	-0.30715	0.0281767	0.378315
ENSG00000169084.15	DHRSX	-0.337624	0.0281874	0.378315
ENSG00000141401.12	IMPA2	-0.218661	0.0282398	0.378315
ENSG00000069431.14	ABCC9	-0.627596	0.0282557	0.378315
ENSG00000173653.8	RCE1	-0.245147	0.0283192	0.378315
ENSG00000122966.18	CIT	-0.301427	0.0283273	0.378315
ENSG00000113269.14	RNF130	-0.319246	0.0283377	0.378315
ENSG00000138160.7	KIF11	0.3203	0.0283431	0.378315
ENSG00000164398.15	ACSL6	-1.43944	0.0283559	0.378315
ENSG00000072135.13	PTPN18	-0.217793	0.0283616	0.378315
ENSG00000178821.13	TMEM52	-0.900564	0.0284083	0.378315
ENSG00000274828.2	ENSG00000274828.2	-0.587806	0.0284162	0.378315
ENSG00000099282.10	TSPAN15	-0.164647	0.028417	0.378315
ENSG00000142731.11	PLK4	0.552745	0.0284454	0.378315
ENSG00000198692.10	EIF1AY	0.237953	0.028457	0.378315
ENSG00000197635.11	DPP4	0.167571	0.0285366	0.378912
ENSG00000258245.1	RPL10P13	0.839209	0.0285606	0.378912
ENSG00000227039.8	ITGB2-AS1	0.625214	0.0286134	0.378912
ENSG00000124406.17	ATP8A1	-0.260659	0.0286195	0.378912
ENSG00000188659.10	SAXO2	-0.912564	0.0286222	0.378912
ENSG00000141543.12	EIF4A3	-0.339631	0.0286447	0.378912
ENSG00000174586.11	ZNF497	-1.07394	0.028668	0.378912
ENSG00000160326.14	SLC2A6	0.445131	0.0287383	0.378912
ENSG00000165091.18	TMC1	1.14023	0.0287393	0.378912
ENSG00000063180.9	CA11	-0.590894	0.0287585	0.378912
ENSG00000264350.1	SNRPGP2	1.29782	0.0287589	0.378912
ENSG00000137648.19	TMPRSS4	-0.152583	0.0288292	0.379056
ENSG00000143369.15	ECM1	0.738436	0.0288642	0.379056
ENSG00000163634.12	THOC7	0.202583	0.0288644	0.379056
ENSG00000157911.11	PEX10	-0.244067	0.028875	0.379056
ENSG00000156096.15	UGT2B4	-1.00425	0.0289165	0.379056
ENSG00000267620.1	ENSG00000267620.1	1.47688	0.0289526	0.379056
ENSG00000074276.11	CDHR2	-0.939425	0.0289716	0.379056
ENSG00000204262.14	COL5A2	-0.518802	0.0289865	0.379056
ENSG00000233783.8	ENSG00000233783.8	0.730492	0.0289917	0.379056
ENSG00000164181.14	ELOVL7	0.195927	0.0290035	0.379056
ENSG00000146859.6	TMEM140	-0.194923	0.0290413	0.379241
ENSG00000179178.11	TMEM125	-0.254543	0.0290644	0.379241
ENSG00000063587.15	ZNF275	-0.362595	0.029224	0.380936
ENSG00000105983.23	LMBR1	-0.262734	0.0292414	0.380936
ENSG00000185567.7	AHNAK2	0.398811	0.0293213	0.381671
ENSG00000146112.12	PPP1R18	0.456735	0.0294292	0.382768
ENSG00000154080.14	CHST9	-0.276777	0.029469	0.382979
ENSG00000198796.7	ALPK2	0.503082	0.0295223	0.383364
ENSG00000184939.16	ZFP90	-0.210729	0.0296517	0.384737
ENSG00000289437.1	ENSG00000289437.1	0.841873	0.0296948	0.384988
ENSG00000177383.5	MAGEF1	-0.223881	0.0297437	0.38528
ENSG00000166313.20	APBB1	-0.203026	0.0297648	0.38528
ENSG00000141295.14	SCRN2	-0.242775	0.0298598	0.386201
ENSG00000109118.14	PHF12	-0.2907	0.029989	0.387563
ENSG00000185475.11	TMEM179B	-0.171523	0.0300281	0.387652
ENSG00000106927.12	AMBP	-1.22073	0.0300658	0.387652
ENSG00000282386.1	ENSG00000282386.1	1.04638	0.0300675	0.387652
ENSG00000005469.12	CROT	0.204837	0.0300939	0.387684
ENSG00000204231.11	RXRB	-0.347746	0.0302505	0.388842
ENSG00000138400.13	MDH1B	-0.416234	0.0302551	0.388842
ENSG00000170044.9	ZPLD1	0.671485	0.0302587	0.388842
ENSG00000177469.13	CAVIN1	-0.162304	0.0302971	0.388842
ENSG00000083838.17	ZNF446	-0.354675	0.0303287	0.388842
ENSG00000251600.9	ENSG00000251600.9	0.791568	0.0303365	0.388842
ENSG00000182481.10	KPNA2	0.184133	0.0303517	0.388842
ENSG00000171988.20	JMJD1C	-0.190349	0.0303877	0.388997
ENSG00000159173.20	TNNI1	-0.379146	0.0304594	0.389607
ENSG00000188766.13	SPRED3	0.859757	0.0305045	0.389875
ENSG00000187147.19	RNF220	-0.375256	0.0305424	0.390052
ENSG00000140718.22	FTO	-0.177035	0.0305761	0.390176
ENSG00000293455.1	ENSG00000293455.1	0.411151	0.0306315	0.390535
ENSG00000122547.12	EEPD1	-0.504513	0.0306763	0.390535
ENSG00000158246.8	TENT5B	-0.21115	0.0306765	0.390535
ENSG00000065665.21	SEC61A2	0.412557	0.030717	0.390744
ENSG00000166685.13	COG1	-0.22428	0.0307716	0.390811
ENSG00000164897.14	TMUB1	-0.29549	0.0307775	0.390811
ENSG00000174827.14	PDZK1	-0.232465	0.0307945	0.390811
ENSG00000234685.1	NUS1P2	-0.477854	0.0308237	0.390876
ENSG00000167193.8	CRK	-0.1587	0.0309111	0.391677
ENSG00000135587.9	SMPD2	-0.286301	0.0310089	0.39261
ENSG00000198948.12	MFAP3L	-0.323728	0.0310738	0.392734
ENSG00000157353.17	FCSK	-0.278333	0.031081	0.392734
ENSG00000180543.5	TSPYL5	-0.244415	0.0312496	0.392734
ENSG00000168936.12	TMEM129	-0.295665	0.0312679	0.392734
ENSG00000101187.16	SLCO4A1	0.543121	0.0312862	0.392734
ENSG00000011465.18	DCN	0.739484	0.0313208	0.392734
ENSG00000275964.2	ENSG00000275964.2	-0.45768	0.0313469	0.392734
ENSG00000140104.14	CLBA1	-0.280964	0.0313625	0.392734
ENSG00000086991.13	NOX4	-0.467417	0.0313629	0.392734
ENSG00000198060.10	MARCHF5	-0.179884	0.031384	0.392734
ENSG00000118473.23	SGIP1	0.511653	0.0313973	0.392734
ENSG00000169045.19	HNRNPH1	-0.463629	0.031415	0.392734
ENSG00000115107.20	STEAP3	0.22591	0.0314264	0.392734
ENSG00000116273.6	PHF13	-0.249717	0.0314265	0.392734
ENSG00000171617.16	ENC1	0.381815	0.0314373	0.392734
ENSG00000117480.16	FAAH	-0.326506	0.0314643	0.392734
ENSG00000130005.13	GAMT	-0.422727	0.0314748	0.392734
ENSG00000112763.17	BTN2A1	0.200883	0.0314759	0.392734
ENSG00000181638.20	ZFP41	-0.503439	0.0315013	0.392734
ENSG00000143970.18	ASXL2	0.201977	0.0315225	0.392734
ENSG00000253161.7	LINC01605	0.540705	0.0315272	0.392734
ENSG00000169032.11	MAP2K1	-0.238949	0.0315822	0.393112
ENSG00000274349.5	ZNF658	-0.344479	0.031606	0.393112
ENSG00000229605.5	RPL21P93	0.788463	0.0316551	0.39342
ENSG00000125741.6	OPA3	-0.226983	0.0317197	0.393539
ENSG00000257923.12	CUX1	-0.163922	0.031763	0.393539
ENSG00000143815.15	LBR	-0.186273	0.0317926	0.393539
ENSG00000117461.15	PIK3R3	-0.172219	0.0318047	0.393539
ENSG00000157326.19	DHRS4	-0.29722	0.0318156	0.393539
ENSG00000121858.11	TNFSF10	0.209665	0.0318353	0.393539
ENSG00000154736.6	ADAMTS5	0.618408	0.0318486	0.393539
ENSG00000170381.15	SEMA3E	0.61433	0.0318621	0.393539
ENSG00000160991.17	ORAI2	-0.206314	0.0319104	0.393539
ENSG00000204634.13	TBC1D8	-0.193226	0.0320175	0.393539
ENSG00000080822.17	CLDND1	0.197681	0.0320194	0.393539
ENSG00000169031.21	COL4A3	-0.292091	0.0320222	0.393539
ENSG00000162496.9	DHRS3	-0.992789	0.032023	0.393539
ENSG00000221968.9	FADS3	-0.192669	0.03204	0.393539
ENSG00000182117.7	NOP10	0.179161	0.0320421	0.393539
ENSG00000153237.19	CCDC148	-0.316987	0.0320718	0.393539
ENSG00000163629.13	PTPN13	-0.175852	0.0320837	0.393539
ENSG00000111696.12	NT5DC3	0.376126	0.0321211	0.393539
ENSG00000101856.10	PGRMC1	-0.196747	0.0321623	0.393539
ENSG00000078401.7	EDN1	0.316713	0.0321699	0.393539
ENSG00000137142.5	IGFBPL1	1.29967	0.0321741	0.393539
ENSG00000137601.18	NEK1	0.264311	0.0322701	0.394415
ENSG00000255561.7	FDXACB1	0.526831	0.0323572	0.395182
ENSG00000273319.1	ENSG00000273319.1	0.612272	0.0324749	0.395779
ENSG00000174428.19	GTF2IRD2B	-0.308263	0.032478	0.395779
ENSG00000164850.16	GPER1	-0.457256	0.0324793	0.395779
ENSG00000095585.18	BLNK	-0.310707	0.0325585	0.396353
ENSG00000173890.17	GPR160	0.188509	0.0325814	0.396353
ENSG00000171124.14	FUT3	0.742213	0.0325997	0.396353
ENSG00000012061.17	ERCC1	-0.218145	0.0326891	0.396953
ENSG00000158711.14	ELK4	0.228302	0.032698	0.396953
ENSG00000140945.17	CDH13	1.93739	0.0328776	0.398593
ENSG00000129195.16	PIMREG	0.656262	0.0329009	0.398593
ENSG00000111911.7	HINT3	0.239206	0.0329159	0.398593
ENSG00000157890.19	MEGF11	-0.246216	0.0329341	0.398593
ENSG00000183604.17	SMG1P5	1.0559	0.0329738	0.398593
ENSG00000109321.11	AREG	0.735008	0.0329971	0.398593
ENSG00000219201.4	ENSG00000219201.4	0.357779	0.0330209	0.398593
ENSG00000135114.14	OASL	0.572836	0.0330503	0.398593
ENSG00000175318.12	GRAMD2A	-0.370488	0.0330975	0.398593
ENSG00000145103.15	ILDR1	-0.199587	0.0331412	0.398593
ENSG00000186529.16	CYP4F3	0.936029	0.0331529	0.398593
ENSG00000198910.14	L1CAM	-0.162906	0.0332133	0.398593
ENSG00000115520.9	COQ10B	0.17063	0.0332203	0.398593
ENSG00000198840.2	MT-ND3	0.280543	0.0332339	0.398593
ENSG00000167302.11	TEPSIN	-0.433242	0.0332449	0.398593
ENSG00000172367.16	NHERF4	-0.782017	0.0332472	0.398593
ENSG00000163520.14	FBLN2	-0.933308	0.0332509	0.398593
ENSG00000143469.21	SYT14	0.34914	0.0333693	0.39894
ENSG00000113361.13	CDH6	0.201283	0.0333726	0.39894
ENSG00000106785.15	TRIM14	-0.409565	0.033384	0.39894
ENSG00000049239.13	H6PD	-0.219032	0.0333985	0.39894
ENSG00000168309.18	FAM107A	-0.573786	0.0334028	0.39894
ENSG00000165959.12	CLMN	-0.292576	0.033494	0.399604
ENSG00000158786.5	PLA2G2F	1.31118	0.033519	0.399604
ENSG00000176473.14	WDR25	-0.265739	0.0335323	0.399604
ENSG00000172057.10	ORMDL3	-0.163208	0.0335615	0.399658
ENSG00000149809.17	TM7SF2	-0.173918	0.0336135	0.399863
ENSG00000135473.16	PAN2	-0.222829	0.0336281	0.399863
ENSG00000234883.7	MIR155HG	1.11395	0.0336929	0.399902
ENSG00000197976.12	AKAP17A	-0.284572	0.0337021	0.399902
ENSG00000213901.11	SLC23A3	-1.21393	0.0337053	0.399902
ENSG00000186635.16	ARAP1	-0.160614	0.0337641	0.400307
ENSG00000158023.10	CFAP251	-0.387375	0.0338281	0.400731
ENSG00000004700.16	RECQL	0.250028	0.0338493	0.400731
ENSG00000198898.16	CAPZA2	0.151178	0.0339255	0.401341
ENSG00000188596.11	CFAP54	-0.653777	0.0340432	0.402439
ENSG00000100889.12	PCK2	-0.281589	0.0342393	0.404112
ENSG00000111880.16	RNGTT	0.270736	0.0342584	0.404112
ENSG00000140859.16	KIFC3	-0.16159	0.0342732	0.404112
ENSG00000107331.18	ABCA2	-0.339601	0.0342843	0.404112
ENSG00000234807.8	LINC01135	-1.12372	0.0343941	0.405112
ENSG00000127511.10	SIN3B	-0.21085	0.0344344	0.405167
ENSG00000135333.15	EPHA7	-0.474308	0.0344488	0.405167
ENSG00000253348.1	ENSG00000253348.1	-0.829057	0.0344907	0.405324
ENSG00000163935.14	SFMBT1	-0.40169	0.0345122	0.405324
ENSG00000185829.19	ARL17A	0.311219	0.0345409	0.405353
ENSG00000140545.16	MFGE8	0.3087	0.0345646	0.405353
ENSG00000144730.19	IL17RD	-0.313315	0.0346268	0.405709
ENSG00000127920.6	GNG11	0.215547	0.034645	0.405709
ENSG00000117114.21	ADGRL2	0.174118	0.0346878	0.405918
ENSG00000075624.17	ACTB	0.19737	0.0348843	0.407685
ENSG00000047457.14	CP	0.889481	0.0349168	0.407685
ENSG00000166881.10	NEMP1	0.217007	0.0349313	0.407685
ENSG00000272323.1	TTC23L-AS1	-0.878276	0.0350233	0.407685
ENSG00000233247.3	UBE2E4P	0.849273	0.0350249	0.407685
ENSG00000197444.10	OGDHL	-0.154016	0.0350553	0.407685
ENSG00000103978.17	TMEM87A	0.168708	0.0350599	0.407685
ENSG00000100526.21	CDKN3	0.408268	0.0350629	0.407685
ENSG00000177243.3	DEFB103B	1.14025	0.0350651	0.407685
ENSG00000227671.5	ZNF731P	0.509607	0.035127	0.408112
ENSG00000166780.11	BMERB1	-0.236169	0.0351918	0.408205
ENSG00000138162.19	TACC2	0.252012	0.0352366	0.408205
ENSG00000232759.1	STEAP1B-AS1	0.377424	0.035262	0.408205
ENSG00000115306.17	SPTBN1	0.181965	0.035268	0.408205
ENSG00000123384.14	LRP1	-0.291681	0.035295	0.408205
ENSG00000136738.15	STAM	0.186765	0.0352955	0.408205
ENSG00000196517.13	SLC6A9	-0.305863	0.0353112	0.408205
ENSG00000163235.16	TGFA	0.221503	0.0353417	0.408267
ENSG00000134815.19	DHX34	-0.243743	0.0354047	0.408417
ENSG00000115295.21	CLIP4	0.183683	0.035408	0.408417
ENSG00000095203.15	EPB41L4B	0.414224	0.0354326	0.408417
ENSG00000139974.17	SLC38A6	0.352773	0.0354554	0.408417
ENSG00000257108.2	NHLRC4	-0.771926	0.0356186	0.410006
ENSG00000196510.14	ANAPC7	0.197868	0.035654	0.410122
ENSG00000143669.16	LYST	0.213931	0.0357094	0.410469
ENSG00000162882.15	HAAO	-1.0155	0.0357402	0.410531
ENSG00000143126.8	CELSR2	-0.241057	0.0357758	0.410649
ENSG00000114062.22	UBE3A	-0.220894	0.0358263	0.410938
ENSG00000290697.1	ENSG00000290697.1	-1.28526	0.0358618	0.411055
ENSG00000188747.9	NOXA1	-0.38514	0.0359106	0.411323
ENSG00000167978.19	SRRM2	-0.13684	0.0359377	0.411343
ENSG00000156804.7	FBXO32	-0.357294	0.0360392	0.411788
ENSG00000105767.3	CADM4	-0.47316	0.0360776	0.411788
ENSG00000110680.14	CALCA	0.871768	0.0360812	0.411788
ENSG00000147251.16	DOCK11	-0.682803	0.0360917	0.411788
ENSG00000090339.9	ICAM1	0.35576	0.0361327	0.411788
ENSG00000132561.14	MATN2	0.269833	0.0361484	0.411788
ENSG00000185100.12	ADSS1	-0.666162	0.0361543	0.411788
ENSG00000114737.16	CISH	-0.211043	0.0361837	0.411833
ENSG00000163781.14	TOPBP1	-0.217751	0.0362225	0.411987
ENSG00000161996.19	WDR90	-0.212025	0.036289	0.412438
ENSG00000117525.14	F3	0.55123	0.0363402	0.412438
ENSG00000232060.3	SLC4A1APP1	0.602334	0.036343	0.412438
ENSG00000213047.13	DENND1B	-0.273784	0.0363718	0.412438
ENSG00000003402.21	CFLAR	0.249106	0.0363894	0.412438
ENSG00000178177.17	LCORL	-0.222792	0.0364368	0.412688
ENSG00000175538.11	KCNE3	-0.374684	0.0365397	0.413564
ENSG00000240990.10	HOXA11-AS	-0.730137	0.036598	0.413935
ENSG00000116489.13	CAPZA1	0.158845	0.0367776	0.415677
ENSG00000146373.17	RNF217	0.440719	0.0368446	0.415883
ENSG00000163993.7	S100P	1.31129	0.0368471	0.415883
ENSG00000240303.8	ACAD11	-0.702102	0.0370412	0.417467
ENSG00000105135.16	ILVBL	-0.149088	0.0370821	0.417467
ENSG00000144136.11	SLC20A1	0.322412	0.0370871	0.417467
ENSG00000170689.10	HOXB9	-0.245462	0.0371101	0.417467
ENSG00000132825.7	PPP1R3D	1.0963	0.0371823	0.417467
ENSG00000171793.17	CTPS1	0.265172	0.0372007	0.417467
ENSG00000076554.16	TPD52	0.176514	0.0372061	0.417467
ENSG00000107560.12	RAB11FIP2	-0.298188	0.0372141	0.417467
ENSG00000188060.8	RAB42	0.433114	0.0372261	0.417467
ENSG00000259577.2	CERNA1	-1.06041	0.0372735	0.417467
ENSG00000170606.16	HSPA4	0.159776	0.0372882	0.417467
ENSG00000143850.16	PLEKHA6	-0.157863	0.0372964	0.417467
ENSG00000153721.19	CNKSR3	-0.224781	0.0373695	0.417619
ENSG00000121390.19	PSPC1	-0.269792	0.0373862	0.417619
ENSG00000171443.7	ZNF524	-0.396987	0.0373872	0.417619
ENSG00000129646.16	QRICH2	-0.733514	0.0374294	0.417802
ENSG00000160867.15	FGFR4	-0.196463	0.0374725	0.417949
ENSG00000198959.12	TGM2	0.432899	0.037494	0.417949
ENSG00000107562.18	CXCL12	-0.83238	0.0375517	0.418022
ENSG00000172461.11	FUT9	0.732818	0.0375794	0.418022
ENSG00000226453.4	LINC02542	0.900812	0.0375843	0.418022
ENSG00000167100.15	SAMD14	-1.07614	0.0376037	0.418022
ENSG00000005007.14	UPF1	-0.38048	0.0377215	0.41888
ENSG00000127526.15	SLC35E1	0.268626	0.0377325	0.41888
ENSG00000131697.18	NPHP4	-0.245432	0.0377777	0.419094
ENSG00000139112.11	GABARAPL1	-0.158882	0.0378444	0.419548
ENSG00000197901.12	SLC22A6	-1.38076	0.0380299	0.421105
ENSG00000275216.2	LINC03061	0.393962	0.0380922	0.421105
ENSG00000111863.13	ADTRP	0.769436	0.0381439	0.421105
ENSG00000130244.13	FAM98C	-0.508595	0.0381482	0.421105
ENSG00000176597.12	B3GNT5	0.25913	0.0381729	0.421105
ENSG00000160209.19	PDXK	-0.191058	0.0382151	0.421105
ENSG00000234028.4	EIF2AK3-DT	0.975961	0.0382219	0.421105
ENSG00000277142.1	LINC00235	-1.21991	0.0382243	0.421105
ENSG00000174371.17	EXO1	0.525392	0.0382266	0.421105
ENSG00000273032.3	DGCR5	-0.323626	0.0382488	0.421105
ENSG00000119673.16	ACOT2	-0.346339	0.0382952	0.421105
ENSG00000187627.18	RGPD1	-0.475744	0.0382964	0.421105
ENSG00000205581.11	HMGN1	-0.189055	0.0384073	0.421652
ENSG00000132294.15	EFR3A	-0.167038	0.0384232	0.421652
ENSG00000163349.22	HIPK1	-0.250681	0.0384242	0.421652
ENSG00000092421.17	SEMA6A	-0.175203	0.0384862	0.421971
ENSG00000147853.17	AK3	-0.231822	0.0385301	0.421971
ENSG00000129451.12	KLK10	0.869251	0.0385524	0.421971
ENSG00000085449.15	WDFY1	0.229317	0.0385573	0.421971
ENSG00000097021.21	ACOT7	0.251204	0.0386251	0.422428
ENSG00000066926.13	FECH	-0.195214	0.0386802	0.422745
ENSG00000255150.2	EID3	-0.835605	0.0387186	0.42288
ENSG00000165410.15	CFL2	0.198749	0.0387597	0.423044
ENSG00000214975.4	PPIAP29	0.391114	0.0388404	0.42364
ENSG00000166949.17	SMAD3	0.315934	0.0390449	0.425584
ENSG00000073417.15	PDE8A	0.353238	0.039113	0.426023
ENSG00000196878.15	LAMB3	0.404425	0.0391616	0.426023
ENSG00000229028.4	KRT223P	0.429301	0.039164	0.426023
ENSG00000110697.13	PITPNM1	-0.155448	0.0392703	0.426779
ENSG00000134265.13	NAPG	0.180241	0.0392879	0.426779
ENSG00000118680.14	MYL12B	0.124148	0.039376	0.426779
ENSG00000118503.18	TNFAIP3	0.583701	0.0393936	0.426779
ENSG00000123095.6	BHLHE41	1.12382	0.0394022	0.426779
ENSG00000254612.2	DNAJB6P1	0.354019	0.039463	0.426779
ENSG00000150672.19	DLG2	-0.748516	0.0394946	0.426779
ENSG00000171723.16	GPHN	-0.202042	0.0395759	0.426779
ENSG00000137500.10	CCDC90B	0.184275	0.0395956	0.426779
ENSG00000146143.19	PRIM2	0.403964	0.039633	0.426779
ENSG00000182796.17	TMEM198B	-0.969888	0.0396417	0.426779
ENSG00000198046.13	ZNF667	-0.381412	0.0396506	0.426779
ENSG00000099284.15	MACROH2A2	-0.233274	0.0396698	0.426779
ENSG00000196743.9	GM2A	0.206629	0.0396797	0.426779
ENSG00000165698.16	SPACA9	-0.307549	0.0397195	0.426779
ENSG00000095321.18	CRAT	-0.157377	0.039722	0.426779
ENSG00000107672.15	NSMCE4A	-0.23699	0.0397276	0.426779
ENSG00000147408.16	CSGALNACT1	0.424556	0.0397496	0.426779
ENSG00000128335.14	APOL2	0.203217	0.0397746	0.426779
ENSG00000128242.13	GAL3ST1	-0.507598	0.0398095	0.426779
ENSG00000074803.21	SLC12A1	-0.399883	0.0398109	0.426779
ENSG00000159399.10	HK2	0.218509	0.0398226	0.426779
ENSG00000092621.13	PHGDH	-0.401979	0.0398566	0.426779
ENSG00000168710.18	AHCYL1	-0.185406	0.0398962	0.426779
ENSG00000164171.11	ITGA2	0.261304	0.0399388	0.426779
ENSG00000223764.2	LINC02593	-1.30608	0.0399526	0.426779
ENSG00000110693.19	SOX6	-0.35329	0.03997	0.426779
ENSG00000116521.11	SCAMP3	0.659343	0.0399703	0.426779
ENSG00000224152.3	BAZ2B-AS1	-0.932192	0.0400767	0.42759
ENSG00000160932.11	LY6E	-0.196431	0.0400989	0.42759
ENSG00000241973.11	PI4KA	-0.224266	0.0401482	0.427672
ENSG00000292338.1	DHRSX	-0.271196	0.0401594	0.427672
ENSG00000185222.10	TCEAL9	0.221205	0.0402117	0.427948
ENSG00000055118.17	KCNH2	-0.82139	0.0402927	0.428509
ENSG00000178971.17	CTC1	0.279513	0.0403316	0.428509
ENSG00000138442.11	WDR12	0.202648	0.0403472	0.428509
ENSG00000141279.18	NPEPPS	0.139597	0.0403701	0.428509
ENSG00000141480.18	ARRB2	-0.461194	0.0404191	0.428749
ENSG00000111726.13	CMAS	0.172428	0.0404536	0.428834
ENSG00000159658.15	EFCAB14	-0.181111	0.0404944	0.428955
ENSG00000167987.11	VPS37C	-0.200408	0.0405469	0.428955
ENSG00000137970.7	RPL7P9	-0.185541	0.0405554	0.428955
ENSG00000135945.10	REV1	-0.210435	0.0405707	0.428955
ENSG00000182240.16	BACE2	0.296214	0.0405995	0.42898
ENSG00000172943.21	PHF8	-0.20609	0.0406315	0.429038
ENSG00000132024.18	CC2D1A	-0.205055	0.0407358	0.42986
ENSG00000125898.13	FAM110A	-0.434025	0.0407774	0.429876
ENSG00000068024.18	HDAC4	-0.442839	0.0407903	0.429876
ENSG00000160282.15	FTCD	-1.12657	0.0408384	0.430103
ENSG00000139910.20	NOVA1	-0.699213	0.0408653	0.430107
ENSG00000115919.15	KYNU	0.800453	0.0409739	0.430963
ENSG00000090857.14	PDPR	-0.19353	0.0410427	0.430963
ENSG00000080986.13	NDC80	0.512478	0.0410535	0.430963
ENSG00000160200.18	CBS	-0.24353	0.0410605	0.430963
ENSG00000240038.8	AMY2B	-0.29044	0.0411061	0.430963
ENSG00000133321.11	PLAAT4	0.206139	0.0411333	0.430963
ENSG00000172817.4	CYP7B1	-0.422215	0.0411566	0.430963
ENSG00000112972.15	HMGCS1	0.23294	0.041205	0.430963
ENSG00000087903.13	RFX2	-0.360247	0.0412093	0.430963
ENSG00000167508.12	MVD	0.275759	0.0412124	0.430963
ENSG00000119772.19	DNMT3A	-0.342732	0.0413144	0.431629
ENSG00000111331.14	OAS3	0.35532	0.0413554	0.431629
ENSG00000250548.7	LINC01303	0.588553	0.0413559	0.431629
ENSG00000158089.15	GALNT14	-0.193365	0.0415239	0.432984
ENSG00000188488.14	SERPINA5	-0.914741	0.0415939	0.432984
ENSG00000099330.9	OCEL1	-0.264347	0.0416003	0.432984
ENSG00000154001.14	PPP2R5E	-0.210539	0.0416351	0.432984
ENSG00000173402.13	DAG1	-0.14274	0.0416611	0.432984
ENSG00000150403.18	TMCO3	-0.175823	0.0416814	0.432984
ENSG00000135631.17	RAB11FIP5	-0.232956	0.0417064	0.432984
ENSG00000146574.16	CCZ1B	0.184925	0.0417252	0.432984
ENSG00000244694.8	PTCHD4	-0.479274	0.0417599	0.432984
ENSG00000112984.12	KIF20A	0.419158	0.0417705	0.432984
ENSG00000093009.11	CDC45	0.422062	0.0417794	0.432984
ENSG00000165495.16	PKNOX2	1.73338	0.0418495	0.433115
ENSG00000145730.21	PAM	-0.337104	0.0418574	0.433115
ENSG00000113742.14	CPEB4	-0.204389	0.0418993	0.433115
ENSG00000088992.18	TESC	-0.392791	0.0419338	0.433115
ENSG00000134070.5	IRAK2	0.543996	0.0419374	0.433115
ENSG00000138642.16	HERC6	0.159529	0.0419561	0.433115
ENSG00000171291.9	ZNF439	-0.3497	0.0419821	0.433115
ENSG00000002933.9	TMEM176A	-0.719951	0.0420078	0.433115
ENSG00000148308.18	GTF3C5	0.220363	0.0420324	0.433115
ENSG00000143479.18	DYRK3	-0.301594	0.0421128	0.433364
ENSG00000280441.3	ENSG00000280441.3	-0.828567	0.0421333	0.433364
ENSG00000162390.18	ACOT11	0.276114	0.0421653	0.433364
ENSG00000176871.9	WSB2	0.210323	0.0422425	0.433364
ENSG00000167741.11	GGT6	-0.483583	0.04227	0.433364
ENSG00000187957.8	DNER	-0.518548	0.0422873	0.433364
ENSG00000104517.13	UBR5	-0.226234	0.0423758	0.433364
ENSG00000189057.11	FAM111B	0.348458	0.0424017	0.433364
ENSG00000013016.16	EHD3	0.302702	0.0424059	0.433364
ENSG00000065882.18	TBC1D1	-0.199378	0.0424263	0.433364
ENSG00000279118.1	ENSG00000279118.1	0.819812	0.0424455	0.433364
ENSG00000144645.16	OSBPL10	-0.249516	0.0424814	0.433364
ENSG00000196912.13	ANKRD36B	0.278639	0.0425313	0.433364
ENSG00000107014.9	RLN2	-0.774994	0.0425683	0.433364
ENSG00000197746.15	PSAP	0.124583	0.0426097	0.433364
ENSG00000082458.12	DLG3	-0.16962	0.0426359	0.433364
ENSG00000164938.14	TP53INP1	-0.18997	0.0426375	0.433364
ENSG00000168566.13	SNRNP48	0.294913	0.0427032	0.433364
ENSG00000047648.23	ARHGAP6	-0.356344	0.0427137	0.433364
ENSG00000180787.6	ZFP3	-0.252805	0.0427601	0.433364
ENSG00000123562.18	MORF4L2	0.139445	0.0427691	0.433364
ENSG00000185803.12	SLC52A2	0.214382	0.0428535	0.433364
ENSG00000144021.3	CIAO1	-0.13818	0.0428573	0.433364
ENSG00000119820.11	YIPF4	-0.261707	0.0428578	0.433364
ENSG00000132002.9	DNAJB1	0.148429	0.0428643	0.433364
ENSG00000239857.7	GET4	-0.87305	0.0428699	0.433364
ENSG00000178075.20	GRAMD1C	-0.288065	0.0428755	0.433364
ENSG00000248144.6	ADH1C	0.924112	0.0428803	0.433364
ENSG00000140511.12	HAPLN3	0.743274	0.0428893	0.433364
ENSG00000109099.16	PMP22	0.428362	0.0429303	0.433364
ENSG00000152785.8	BMP3	-1.09346	0.0429459	0.433364
ENSG00000163040.15	CCDC74A	-0.313676	0.0429704	0.433364
ENSG00000188064.10	WNT7B	-0.60897	0.0430224	0.433364
ENSG00000082196.21	C1QTNF3	-0.849083	0.0430309	0.433364
ENSG00000175793.12	SFN	0.332256	0.0430346	0.433364
ENSG00000271225.1	BNIP3P4	0.748218	0.0430565	0.433364
ENSG00000166923.12	GREM1	1.08521	0.0430662	0.433364
ENSG00000104341.17	LAPTM4B	-0.277505	0.0430718	0.433364
ENSG00000213316.10	LTC4S	-1.15084	0.0431717	0.433758
ENSG00000184500.16	PROS1	-0.260886	0.0431917	0.433758
ENSG00000196367.15	TRRAP	-0.294238	0.0432081	0.433758
ENSG00000106617.16	PRKAG2	0.221699	0.0432541	0.433758
ENSG00000215256.6	DHRS4-AS1	-0.229242	0.0433113	0.433758
ENSG00000123572.17	NRK	0.249982	0.0433146	0.433758
ENSG00000163681.17	SLMAP	-0.18686	0.043319	0.433758
ENSG00000120798.17	NR2C1	0.201599	0.043325	0.433758
ENSG00000162409.12	PRKAA2	0.176945	0.0433625	0.433805
ENSG00000100065.15	CARD10	-0.170965	0.0433832	0.433805
ENSG00000105227.16	PRX	-0.811232	0.0435235	0.434265
ENSG00000242640.1	RPS29P11	-1.01156	0.0435588	0.434265
ENSG00000078399.19	HOXA9	-0.278375	0.043576	0.434265
ENSG00000155034.21	FBXL18	-0.328206	0.0435954	0.434265
ENSG00000167604.15	NFKBID	0.363681	0.0435961	0.434265
ENSG00000101109.13	STK4	0.192752	0.0436382	0.434265
ENSG00000110880.11	CORO1C	0.144859	0.0436399	0.434265
ENSG00000285756.2	ENSG00000285756.2	0.553853	0.0436434	0.434265
ENSG00000286327.1	ENSG00000286327.1	0.911214	0.0436743	0.434306
ENSG00000152642.11	GPD1L	0.189864	0.0437061	0.434356
ENSG00000163879.11	DNALI1	-0.210547	0.0437495	0.434522
ENSG00000168887.11	C2orf68	-0.248401	0.0438961	0.435486
ENSG00000035403.18	VCL	0.146502	0.0439419	0.435486
ENSG00000163376.11	KBTBD8	0.462119	0.0439598	0.435486
ENSG00000186832.9	KRT16	0.708014	0.0439693	0.435486
ENSG00000103855.18	CD276	0.183955	0.0439809	0.435486
ENSG00000148082.10	SHC3	0.687855	0.0440152	0.435559
ENSG00000233016.9	SNHG7	-0.525251	0.0441092	0.436153
ENSG00000285967.1	NIPBL-DT	-0.57755	0.0441289	0.436153
ENSG00000172493.23	AFF1	-0.199048	0.0441736	0.436168
ENSG00000131115.16	ZNF227	-0.300367	0.0441842	0.436168
ENSG00000168703.5	WFDC12	0.896291	0.0443807	0.436928
ENSG00000082512.15	TRAF5	0.242741	0.0444074	0.436928
ENSG00000119547.6	ONECUT2	0.310618	0.0444732	0.436928
ENSG00000139178.12	C1RL	-0.273856	0.0444981	0.436928
ENSG00000004455.18	AK2	-0.143708	0.04459	0.436928
ENSG00000147955.18	SIGMAR1	-0.142416	0.0446047	0.436928
ENSG00000276851.1	ENSG00000276851.1	0.7126	0.0446446	0.436928
ENSG00000055208.20	TAB2	-0.299436	0.0446504	0.436928
ENSG00000079277.22	MKNK1	0.180638	0.044679	0.436928
ENSG00000205740.2	ENSG00000205740.2	0.763114	0.0446894	0.436928
ENSG00000188610.12	FAM72B	0.959794	0.044711	0.436928
ENSG00000143799.14	PARP1	-0.136486	0.0447157	0.436928
ENSG00000250786.4	SNHG18	-0.411674	0.0447312	0.436928
ENSG00000112246.10	SIM1	-0.19035	0.0447326	0.436928
ENSG00000146278.11	PNRC1	-0.373123	0.0447636	0.436928
ENSG00000225431.2	LINC01671	-0.272568	0.0447731	0.436928
ENSG00000146072.6	TNFRSF21	-0.182958	0.0447883	0.436928
ENSG00000144908.14	ALDH1L1	-0.476113	0.0448032	0.436928
ENSG00000122545.22	SEPTIN7	0.163388	0.0448158	0.436928
ENSG00000198743.7	SLC5A3	-0.198413	0.0448301	0.436928
ENSG00000287929.1	ENSG00000287929.1	0.446881	0.0448381	0.436928
ENSG00000197312.13	DDI2	-0.211983	0.0448539	0.436928
ENSG00000179913.11	B3GNT3	0.159824	0.0450644	0.438715
ENSG00000148218.16	ALAD	-0.168666	0.0450965	0.438764
ENSG00000162373.13	BEND5	-0.53548	0.0451865	0.43937
ENSG00000138073.14	PREB	-0.191854	0.0452301	0.43937
ENSG00000007047.16	MARK4	-0.440728	0.0452507	0.43937
ENSG00000136504.15	KAT7	-0.154151	0.0452897	0.43937
ENSG00000184731.6	FAM110C	-0.364068	0.0453043	0.43937
ENSG00000054116.12	TRAPPC3	0.139833	0.0453241	0.43937
ENSG00000166145.15	SPINT1	-0.140696	0.0453484	0.43937
ENSG00000197329.12	PELI1	-0.214929	0.0453919	0.439529
ENSG00000107819.15	SFXN3	0.199632	0.0455027	0.440339
ENSG00000137878.17	GCOM1	1.35401	0.0455661	0.440457
ENSG00000174365.22	SNHG11	0.287406	0.0455844	0.440457
ENSG00000083454.23	P2RX5	0.715274	0.0455964	0.440457
ENSG00000163399.16	ATP1A1	-0.197501	0.0456714	0.440919
ENSG00000136950.13	ARPC5L	0.176654	0.0457317	0.441001
ENSG00000171928.14	TVP23B	0.193127	0.0457382	0.441001
ENSG00000214814.7	FER1L6	1.19202	0.0457729	0.441001
ENSG00000182810.7	DDX28	-0.230862	0.0457998	0.441001
ENSG00000105639.21	JAK3	-0.389373	0.0458159	0.441001
ENSG00000162814.11	SPATA17	-0.465281	0.0458698	0.441113
ENSG00000171346.16	KRT15	0.428658	0.0458819	0.441113
ENSG00000013583.10	HEBP1	-0.310708	0.04593	0.441208
ENSG00000133985.3	TTC9	0.351864	0.0459618	0.441208
ENSG00000132964.13	CDK8	-0.298159	0.0459733	0.441208
ENSG00000105298.14	CACTIN	-0.277933	0.0460016	0.441218
ENSG00000184786.6	DYNLT2	0.844273	0.0461145	0.441399
ENSG00000058799.15	YIPF1	0.208483	0.0461147	0.441399
ENSG00000081853.15	PCDHGA2	0.520303	0.0461395	0.441399
ENSG00000117569.20	PTBP2	-0.281387	0.0461687	0.441399
ENSG00000152556.17	PFKM	-0.190289	0.0461786	0.441399
ENSG00000141452.11	RMC1	-0.186595	0.0461838	0.441399
ENSG00000095380.11	NANS	0.218185	0.0462347	0.441625
ENSG00000163428.4	LRRC58	-0.261933	0.046287	0.441636
ENSG00000110906.13	KCTD10	0.168191	0.0463265	0.441636
ENSG00000205138.4	SDHAF1	-0.489246	0.0463381	0.441636
ENSG00000072778.20	ACADVL	-0.136687	0.0463565	0.441636
ENSG00000155975.10	VPS37A	0.188166	0.0463719	0.441636
ENSG00000115368.10	WDR75	0.187168	0.0464577	0.442082
ENSG00000163870.16	TPRA1	-0.170156	0.0464733	0.442082
ENSG00000196850.6	PPTC7	0.431835	0.0465518	0.442569
ENSG00000185340.16	GAS2L1	-0.216864	0.0465876	0.44265
ENSG00000104412.8	EMC2	0.180021	0.0466195	0.442694
ENSG00000205085.13	GARIN1A	1.07274	0.0466795	0.442796
ENSG00000105711.14	SCN1B	-0.770057	0.0466849	0.442796
ENSG00000196584.4	XRCC2	0.550675	0.0467846	0.443253
ENSG00000111247.15	RAD51AP1	0.38946	0.0468033	0.443253
ENSG00000185432.12	TMT1A	-0.389383	0.046815	0.443253
ENSG00000142149.9	HUNK	-0.482242	0.0469524	0.444294
ENSG00000227855.5	DPY19L2P3	-1.05322	0.0470265	0.444736
ENSG00000260136.6	ENSG00000260136.6	-0.824151	0.0470602	0.444795
ENSG00000003509.16	NDUFAF7	0.245675	0.0471976	0.445835
ENSG00000127951.8	FGL2	-0.477146	0.0473042	0.446581
ENSG00000167113.11	COQ4	-0.155939	0.0473596	0.446845
ENSG00000176393.11	RNPEP	-0.302033	0.0474407	0.447233
ENSG00000004779.10	NDUFAB1	0.205554	0.047536	0.447233
ENSG00000093072.19	ADA2	-0.423277	0.0475469	0.447233
ENSG00000139220.17	PPFIA2	-0.608045	0.0475596	0.447233
ENSG00000172006.12	ZNF554	-0.632248	0.0475615	0.447233
ENSG00000105656.13	ELL	-0.231426	0.0476256	0.447233
ENSG00000084731.15	KIF3C	0.233614	0.0476276	0.447233
ENSG00000254986.8	DPP3	0.154913	0.0476352	0.447233
ENSG00000177839.7	PCDHB9	-1.01969	0.047649	0.447233
ENSG00000091128.13	LAMB4	0.957317	0.0476884	0.447345
ENSG00000248787.2	ENSG00000248787.2	-0.928591	0.0477165	0.447349
ENSG00000107984.10	DKK1	0.37034	0.047759	0.447402
ENSG00000204642.14	HLA-F	-0.976029	0.0477774	0.447402
ENSG00000066027.12	PPP2R5A	-0.275832	0.0478613	0.447552
ENSG00000112378.12	PERP	0.158964	0.0478684	0.447552
ENSG00000163191.6	S100A11	0.143316	0.0478762	0.447552
ENSG00000132963.9	POMP	0.192262	0.0479542	0.447754
ENSG00000171759.10	PAH	-0.559153	0.0480117	0.447754
ENSG00000075223.14	SEMA3C	0.390808	0.0480387	0.447754
ENSG00000226179.6	LINC00685	-0.845282	0.0480475	0.447754
ENSG00000229043.3	ZFAND2A-DT	-0.389324	0.0480584	0.447754
ENSG00000183795.8	BPY2B	-0.588426	0.0480633	0.447754
ENSG00000089094.20	KDM2B	-0.284322	0.0481292	0.447756
ENSG00000228305.2	PRELID1P6	-0.434474	0.0481398	0.447756
ENSG00000118971.9	CCND2	0.353353	0.0481586	0.447756
ENSG00000169604.21	ANTXR1	-0.362188	0.0481797	0.447756
ENSG00000205420.11	KRT6A	1.43612	0.0482017	0.447756
ENSG00000163961.4	RNF168	0.246369	0.048306	0.448276
ENSG00000164951.16	PDP1	0.20788	0.0483186	0.448276
ENSG00000142227.11	EMP3	0.407363	0.0483405	0.448276
ENSG00000178685.14	PARP10	-0.173001	0.0483692	0.448286
ENSG00000008517.19	IL32	0.483319	0.0484166	0.448469
ENSG00000179750.16	APOBEC3B	0.41093	0.0484461	0.448486
ENSG00000197982.14	C1orf122	-0.255409	0.0485407	0.448933
ENSG00000178295.15	GEN1	0.23873	0.0486117	0.448933
ENSG00000272405.1	ENSG00000272405.1	-0.678912	0.0486142	0.448933
ENSG00000226054.2	MEMO1P1	-1.0458	0.0486306	0.448933
ENSG00000183426.17	NPIPA1	-0.743844	0.0487023	0.448933
ENSG00000171241.9	SHCBP1	0.389508	0.0487212	0.448933
ENSG00000118816.11	CCNI	-0.164575	0.0487333	0.448933
ENSG00000152061.24	RABGAP1L	0.184162	0.0487579	0.448933
ENSG00000066923.19	STAG3	-0.443935	0.0487634	0.448933
ENSG00000164970.15	FAM219A	-0.321494	0.04878	0.448933
ENSG00000185650.10	ZFP36L1	0.177249	0.0487988	0.448933
ENSG00000115233.12	PSMD14	0.135114	0.0489044	0.449649
ENSG00000135378.4	PRRG4	-0.25408	0.0489343	0.449669
ENSG00000107779.15	BMPR1A	-0.25452	0.0490113	0.449997
ENSG00000157654.19	PALM2AKAP2	0.296291	0.0490648	0.449997
ENSG00000154370.16	TRIM11	-0.446914	0.049086	0.449997
ENSG00000168092.14	PAFAH1B2	0.182356	0.0491377	0.449997
ENSG00000154764.6	WNT7A	0.154049	0.0491575	0.449997
ENSG00000183549.10	ACSM5	-0.461618	0.0491736	0.449997
ENSG00000156928.5	MALSU1	-0.222833	0.0491771	0.449997
ENSG00000166265.13	CYYR1	-0.436735	0.049192	0.449997
ENSG00000151500.15	THYN1	-0.196601	0.0492929	0.450051
ENSG00000164715.6	LMTK2	-0.21807	0.0492931	0.450051
ENSG00000188760.11	TMEM198	-0.341503	0.0492992	0.450051
ENSG00000226121.2	AHCTF1P1	-0.342788	0.0493158	0.450051
ENSG00000088726.16	TMEM40	0.588756	0.0493661	0.450051
ENSG00000154027.19	AK5	0.247991	0.0494018	0.450051
ENSG00000143862.8	ARL8A	-0.205538	0.0494048	0.450051
ENSG00000179627.10	ZBTB42	-0.361883	0.049427	0.450051
ENSG00000275367.1	ENSG00000275367.1	-1.1198	0.0494476	0.450051
ENSG00000145990.11	GFOD1	0.581281	0.0494773	0.450069
ENSG00000204304.12	PBX2	-0.524514	0.0495347	0.450338
ENSG00000162595.8	DIRAS3	0.521145	0.0496669	0.451287
ENSG00000153896.19	ZNF599	-0.324557	0.0497034	0.451314
ENSG00000164053.22	ATRIP	-0.376537	0.0497255	0.451314
ENSG00000143507.18	DUSP10	0.396439	0.0497641	0.451412
ENSG00000188559.16	RALGAPA2	-0.278225	0.0498314	0.451698
ENSG00000146386.8	ABRACL	0.215641	0.0498513	0.451698
ENSG00000135940.7	COX5B	-0.78487	0.0499251	0.452114
ENSG00000156802.13	ATAD2	0.239754	0.0499735	0.452119
ENSG00000253816.3	GUSBP14	-0.978608	0.0499815	0.452119
ENSG00000124216.4	SNAI1	-0.633939	0.0500142	0.452163
ENSG00000130779.22	CLIP1	0.151989	0.0500458	0.452197
ENSG00000099910.17	KLHL22	-0.208542	0.050077	0.452226
ENSG00000151835.17	SACS	0.235531	0.0501104	0.452276
ENSG00000124145.6	SDC4	-0.122811	0.0502169	0.452682
ENSG00000144115.18	THNSL2	-0.226643	0.050238	0.452682
ENSG00000229334.2	TMEM44-AS2	0.983285	0.0502526	0.452682
ENSG00000196937.11	FAM3C	0.16188	0.050267	0.452682
ENSG00000116106.12	EPHA4	0.217814	0.0503362	0.453053
ENSG00000250602.6	ENSG00000250602.6	0.766614	0.0503931	0.453314
ENSG00000121691.7	CAT	-0.199531	0.0504217	0.45332
ENSG00000125848.10	FLRT3	-0.165937	0.0505517	0.453839
ENSG00000178458.5	H3P16	-0.401272	0.0506072	0.453839
ENSG00000085382.12	HACE1	-0.292768	0.0506132	0.453839
ENSG00000048740.19	CELF2	0.327496	0.0507084	0.453839
ENSG00000114544.17	SLC41A3	-0.173379	0.05071	0.453839
ENSG00000185664.15	PMEL	-0.373471	0.0507494	0.453839
ENSG00000115286.21	NDUFS7	-0.176974	0.0507771	0.453839
ENSG00000128274.17	A4GALT	-0.154433	0.0508225	0.453839
ENSG00000156140.11	ADAMTS3	0.431783	0.0508525	0.453839
ENSG00000275620.1	ENSG00000275620.1	-0.881687	0.0508945	0.453839
ENSG00000178691.11	SUZ12	-0.271369	0.050898	0.453839
ENSG00000085999.13	RAD54L	0.561925	0.0509078	0.453839
ENSG00000162849.16	KIF26B	-0.518074	0.0509483	0.453839
ENSG00000138678.11	GPAT3	0.262886	0.0509688	0.453839
ENSG00000167658.16	EEF2	-0.131555	0.0509694	0.453839
ENSG00000142875.21	PRKACB	-0.18537	0.0510158	0.453839
ENSG00000167106.12	EEIG1	0.221209	0.0510209	0.453839
ENSG00000159082.18	SYNJ1	-0.218641	0.0510212	0.453839
ENSG00000124688.14	MAD2L1BP	-0.176356	0.0510287	0.453839
ENSG00000286724.1	ENSG00000286724.1	-1.263	0.0510615	0.453839
ENSG00000228412.9	LNC-LBCS	-0.884515	0.0510671	0.453839
ENSG00000205730.7	ITPRIPL2	0.325215	0.0511448	0.454281
ENSG00000065613.15	SLK	0.312946	0.0511936	0.454465
ENSG00000138413.14	IDH1	0.141295	0.0512461	0.454683
ENSG00000169288.18	MRPL1	0.249194	0.0513861	0.455427
ENSG00000148429.15	USP6NL	-0.184329	0.0513861	0.455427
ENSG00000145362.21	ANK2	-0.177695	0.0514877	0.455883
ENSG00000145860.13	RNF145	-0.255368	0.0515053	0.455883
ENSG00000011243.19	AKAP8L	-0.190146	0.0515231	0.455883
ENSG00000179630.11	LACC1	0.267038	0.05155	0.455883
ENSG00000198286.11	CARD11	0.196184	0.0515942	0.456025
ENSG00000100324.14	TAB1	-0.243837	0.0516423	0.456152
ENSG00000142599.20	RERE	-0.169903	0.051672	0.456152
ENSG00000141576.16	RNF157	-0.751957	0.0516929	0.456152
ENSG00000262686.1	GLIS2-AS1	-1.25261	0.0517523	0.456178
ENSG00000092931.12	MFSD11	0.21235	0.0518003	0.456178
ENSG00000176092.17	CRYBG2	0.426092	0.051803	0.456178
ENSG00000176797.4	DEFB103A	1.05495	0.0518239	0.456178
ENSG00000130717.13	UCK1	-0.177539	0.0518578	0.456178
ENSG00000075891.24	PAX2	-0.402172	0.0518647	0.456178
ENSG00000171314.9	PGAM1	0.16024	0.0519336	0.456537
ENSG00000214391.3	TUBAP2	0.865997	0.0519795	0.456693
ENSG00000062370.17	ZNF112	-0.298396	0.0521775	0.458011
ENSG00000256683.7	ZNF350	-0.246823	0.052186	0.458011
ENSG00000115419.14	GLS	0.252418	0.0522808	0.45836
ENSG00000289511.1	ENSG00000289511.1	0.825224	0.0522823	0.45836
ENSG00000175928.6	LRRN1	0.312207	0.05236	0.458794
ENSG00000064115.11	TM7SF3	-0.252766	0.0524855	0.459645
ENSG00000118307.20	DNAI7	-0.455133	0.0525899	0.459925
ENSG00000171368.12	TPPP	-0.369899	0.0526228	0.459925
ENSG00000158792.16	SPATA2L	-0.202846	0.0526307	0.459925
ENSG00000110328.6	GALNT18	-0.168688	0.0526362	0.459925
ENSG00000227888.4	FAM66A	-0.707106	0.0526607	0.459925
ENSG00000168101.15	NUDT16L1	-0.205642	0.0526917	0.459925
ENSG00000118849.10	RARRES1	-1.48617	0.0527841	0.459925
ENSG00000251432.8	LINC02615	0.482537	0.0527884	0.459925
ENSG00000134058.12	CDK7	0.395971	0.0527924	0.459925
ENSG00000105427.10	CNFN	0.70345	0.0528011	0.459925
ENSG00000206190.13	ATP10A	0.411267	0.0528851	0.459963
ENSG00000170836.13	PPM1D	-0.261639	0.0528946	0.459963
ENSG00000245025.3	ENSG00000245025.3	-1.16269	0.0529351	0.459963
ENSG00000175505.11	CLCF1	0.286688	0.0529668	0.459963
ENSG00000149179.14	CSTPP1	-0.152243	0.0529946	0.459963
ENSG00000163814.8	CDCP1	0.209517	0.0529954	0.459963
ENSG00000279591.1	ENSG00000279591.1	0.807903	0.0530584	0.459963
ENSG00000197557.7	IFT70A	-0.263368	0.053059	0.459963
ENSG00000141682.12	PMAIP1	0.359461	0.0530607	0.459963
ENSG00000163539.19	CLASP2	-0.177885	0.053101	0.460067
ENSG00000165449.12	SLC16A9	-0.665434	0.0531471	0.460221
ENSG00000119922.11	IFIT2	0.160417	0.0531975	0.460411
ENSG00000254122.3	PCDHGB7	-0.436667	0.0532669	0.460766
ENSG00000156232.7	WHAMM	0.398663	0.0533414	0.460889
ENSG00000079819.20	EPB41L2	0.275023	0.0533759	0.460889
ENSG00000289075.2	ENSG00000289075.2	-0.755835	0.0533764	0.460889
ENSG00000244968.7	LIFR-AS1	-0.732031	0.0533981	0.460889
ENSG00000198300.14	PEG3	-0.683316	0.053425	0.460889
ENSG00000134317.18	GRHL1	0.235258	0.0534517	0.460889
ENSG00000111644.8	ACRBP	-1.20328	0.0535682	0.461569
ENSG00000100605.17	ITPK1	-0.240388	0.0535875	0.461569
ENSG00000081803.17	CADPS2	-0.340442	0.0536339	0.461724
ENSG00000290596.1	ENSG00000290596.1	-0.52089	0.0536965	0.461853
ENSG00000197555.10	SIPA1L1	-0.164102	0.0537291	0.461853
ENSG00000162946.24	DISC1	-0.530009	0.0537999	0.461853
ENSG00000148334.16	PTGES2	-0.190382	0.0538011	0.461853
ENSG00000162366.8	PDZK1IP1	0.242304	0.0538167	0.461853
ENSG00000136866.14	ZFP37	-0.693544	0.0538197	0.461853
ENSG00000152253.9	SPC25	0.723082	0.0539562	0.462779
ENSG00000183753.10	BPY2	-0.573308	0.0539866	0.462795
ENSG00000171680.23	PLEKHG5	0.301008	0.0540373	0.462985
ENSG00000124201.15	ZNFX1	0.145702	0.0542037	0.464166
ENSG00000042980.14	ADAM28	-0.37796	0.0542518	0.464274
ENSG00000112852.7	PCDHB2	-0.452312	0.0542736	0.464274
ENSG00000289007.2	ENSG00000289007.2	-0.651706	0.0543723	0.464745
ENSG00000272129.1	ENSG00000272129.1	0.968019	0.0543859	0.464745
ENSG00000120705.13	ETF1	0.149902	0.0545053	0.465203
ENSG00000171840.13	NINJ2	-0.57169	0.0545892	0.465203
ENSG00000168404.13	MLKL	0.309962	0.0546044	0.465203
ENSG00000198099.10	ADH4	-1.18801	0.0546178	0.465203
ENSG00000126787.13	DLGAP5	0.556663	0.0546184	0.465203
ENSG00000167272.11	POP5	-0.226752	0.0546309	0.465203
ENSG00000100342.22	APOL1	0.23179	0.0546923	0.465203
ENSG00000093010.15	COMT	-0.130139	0.0546965	0.465203
ENSG00000166188.3	ZNF319	-0.31337	0.0546977	0.465203
ENSG00000249790.3	LINC02972	-0.568796	0.0549645	0.467227
ENSG00000269964.4	MEI4	-0.814568	0.0550723	0.467659
ENSG00000206140.12	TMEM191C	0.761432	0.0550747	0.467659
ENSG00000176124.15	DLEU1	-0.547121	0.0551018	0.467659
ENSG00000101871.18	MID1	0.171667	0.0551727	0.467774
ENSG00000235531.11	MSC-AS1	-0.939302	0.0551909	0.467774
ENSG00000131016.17	AKAP12	0.381698	0.0552019	0.467774
ENSG00000050405.14	LIMA1	0.166849	0.0552464	0.467907
ENSG00000166479.10	TMX3	0.170945	0.05533	0.468286
ENSG00000185052.13	SLC24A3	-1.11752	0.0553625	0.468286
ENSG00000254369.6	HOXA-AS3	-0.556232	0.0554014	0.468286
ENSG00000089723.10	OTUB2	0.415247	0.0554067	0.468286
ENSG00000258667.3	HIF1A-AS3	0.73137	0.0555059	0.468838
ENSG00000160789.24	LMNA	-0.180546	0.0555541	0.468838
ENSG00000198695.2	MT-ND6	0.194099	0.0555587	0.468838
ENSG00000223653.6	BCL10-AS1	0.677811	0.0556213	0.469122
ENSG00000172809.13	RPL38	0.182906	0.0557458	0.469898
ENSG00000075413.19	MARK3	-0.171918	0.0557712	0.469898
ENSG00000187994.14	RINL	-0.623149	0.0558294	0.469976
ENSG00000136828.19	RALGPS1	-0.319377	0.0558384	0.469976
ENSG00000120805.14	ARL1	0.147966	0.055986	0.470662
ENSG00000186076.5	ENSG00000186076.5	0.216859	0.0559876	0.470662
ENSG00000183688.4	RFLNB	0.597794	0.056007	0.470662
ENSG00000188157.15	AGRN	-0.18877	0.0560914	0.470891
ENSG00000172974.11	VDAC2P5	0.216687	0.0561032	0.470891
ENSG00000162976.13	SLC66A3	-0.136072	0.0561213	0.470891
ENSG00000164323.15	CFAP97	0.165219	0.0561837	0.47117
ENSG00000275325.5	PDCD6IPP1	-3.8665	0.0562557	0.471531
ENSG00000177565.19	TBL1XR1	0.141205	0.0562986	0.471646
ENSG00000138190.17	EXOC6	0.19661	0.0564187	0.472287
ENSG00000007174.18	DNAH9	-0.868151	0.0564333	0.472287
ENSG00000169826.8	CSGALNACT2	0.211306	0.0564907	0.472426
ENSG00000133134.12	BEX2	-0.258731	0.0565082	0.472426
ENSG00000110200.9	ANAPC15	0.295759	0.0566095	0.473029
ENSG00000075391.18	RASAL2	-0.23011	0.0566779	0.473357
ENSG00000123091.5	RNF11	-0.22279	0.0567156	0.473428
ENSG00000186104.11	CYP2R1	0.291251	0.0567618	0.473525
ENSG00000162600.12	OMA1	-0.269525	0.0568116	0.473525
ENSG00000157625.16	TAB3	-0.195376	0.0568148	0.473525
ENSG00000187266.14	EPOR	-0.355437	0.0568713	0.473545
ENSG00000140391.15	TSPAN3	-0.171259	0.0568756	0.473545
ENSG00000286019.2	NOTCH2NLB	0.18124	0.0570046	0.473876
ENSG00000183978.8	COA3	-0.165096	0.0570257	0.473876
ENSG00000161217.12	PCYT1A	0.18665	0.0570468	0.473876
ENSG00000176974.22	SHMT1	-0.159479	0.0571294	0.473876
ENSG00000049246.15	PER3	-0.316245	0.0572491	0.473876
ENSG00000158321.19	AUTS2	0.781643	0.0572699	0.473876
ENSG00000101222.12	SPEF1	-0.626289	0.0572701	0.473876
ENSG00000153885.15	KCTD15	-0.977436	0.0573017	0.473876
ENSG00000007062.12	PROM1	-0.163351	0.0573048	0.473876
ENSG00000167700.9	MFSD3	-0.298104	0.0573203	0.473876
ENSG00000148925.11	BTBD10	0.179223	0.0573519	0.473876
ENSG00000121316.11	PLBD1	-0.293539	0.0573615	0.473876
ENSG00000054965.11	FAM168A	-0.2286	0.0574256	0.473876
ENSG00000149527.18	PLCH2	-1.25164	0.0574299	0.473876
ENSG00000290927.1	ENSG00000290927.1	-0.488238	0.0574417	0.473876
ENSG00000162458.13	FBLIM1	0.166856	0.057487	0.473876
ENSG00000020577.14	SAMD4A	0.284912	0.0574941	0.473876
ENSG00000273270.1	LINC03072	-0.585204	0.0575686	0.473876
ENSG00000070950.10	RAD18	0.213825	0.0575797	0.473876
ENSG00000197321.16	SVIL	0.21123	0.0576288	0.473876
ENSG00000003249.15	DBNDD1	-0.172121	0.0576905	0.473876
ENSG00000237973.1	MTCO1P12	0.292854	0.0577231	0.473876
ENSG00000174886.14	NDUFA11	-0.280066	0.0577409	0.473876
ENSG00000178927.19	CYBC1	-0.164123	0.0577419	0.473876
ENSG00000164048.14	ZNF589	-0.274039	0.0577447	0.473876
ENSG00000101367.9	MAPRE1	0.136445	0.0577877	0.473876
ENSG00000171848.16	RRM2	0.320616	0.057795	0.473876
ENSG00000240476.1	LINC00973	0.63914	0.05781	0.473876
ENSG00000197226.13	TBC1D9B	-0.122371	0.0578292	0.473876
ENSG00000005893.17	LAMP2	0.132922	0.0578301	0.473876
ENSG00000135960.10	EDAR	0.181446	0.0578404	0.473876
ENSG00000189127.8	ANKRD34B	0.189387	0.0578504	0.473876
ENSG00000266680.1	ENSG00000266680.1	-0.901434	0.0578803	0.473876
ENSG00000162885.14	B3GALNT2	-0.240257	0.0579134	0.473876
ENSG00000037637.11	FBXO42	-0.18896	0.0579389	0.473876
ENSG00000145246.14	ATP10D	0.199696	0.0579911	0.473876
ENSG00000165732.14	DDX21	0.16658	0.0579981	0.473876
ENSG00000129675.16	ARHGEF6	-0.530732	0.0580256	0.473876
ENSG00000182107.7	TMEM30B	-0.33138	0.0580638	0.473949
ENSG00000290033.1	ENSG00000290033.1	-0.637432	0.05818	0.474637
ENSG00000260051.1	ENSG00000260051.1	-0.953337	0.0582071	0.474637
ENSG00000115840.14	SLC25A12	-0.285692	0.0582359	0.474637
ENSG00000147421.18	HMBOX1	-0.19656	0.0582928	0.474862
ENSG00000231566.4	LINC02595	0.494674	0.0584176	0.475267
ENSG00000117419.16	ERI3	-0.160494	0.0584189	0.475267
ENSG00000232818.2	RPS2P32	0.887218	0.0584578	0.475267
ENSG00000141232.5	TOB1	0.183673	0.0584778	0.475267
ENSG00000171962.19	DRC3	-0.358547	0.0585139	0.475267
ENSG00000278903.5	ENSG00000278903.5	0.588217	0.0585182	0.475267
ENSG00000070610.14	GBA2	-0.163853	0.0585759	0.475497
ENSG00000134644.16	PUM1	-0.119563	0.058621	0.475625
[truncated: 14,220 more rows]

## Sheet: C14_vs_CNTL
ENSEMBL	SYMBOL	logFC	P.Value	adj.P.Val
ENSG00000169692.14	AGPAT2	-0.682051	1.66436e-06	0.00315068
ENSG00000002726.21	AOC1	-0.913554	3.44272e-07	0.00315068
ENSG00000187244.12	BCAM	-0.973083	4.25957e-07	0.00315068
ENSG00000105388.17	CEACAM5	3.64764	7.34619e-07	0.00315068
ENSG00000123975.5	CKS2	0.785639	2.91388e-06	0.00315068
ENSG00000135929.9	CYP27A1	-0.739496	2.1227e-06	0.00315068
ENSG00000141736.14	ERBB2	-0.52973	2.57458e-06	0.00315068
ENSG00000164120.14	HPGD	0.962535	9.77182e-07	0.00315068
ENSG00000135916.16	ITM2C	-0.636599	2.84319e-06	0.00315068
ENSG00000164626.9	KCNK5	-0.764329	2.03594e-06	0.00315068
ENSG00000136883.16	KIF12	-0.512111	2.20511e-06	0.00315068
ENSG00000171509.16	RXFP1	1.42386	2.03927e-06	0.00315068
ENSG00000082684.16	SEMA5B	-1.185	2.83136e-06	0.00315068
ENSG00000130766.5	SESN2	-0.937797	1.08549e-06	0.00315068
ENSG00000079308.21	TNS1	-0.618303	1.67302e-06	0.00315068
ENSG00000052795.13	FNIP2	0.647032	3.31075e-06	0.00315865
ENSG00000197119.13	SLC25A29	-0.671499	3.25529e-06	0.00315865
ENSG00000162896.6	PIGR	-0.725867	3.54524e-06	0.00319446
ENSG00000112902.12	SEMA5A	-0.679839	3.77348e-06	0.00322116
ENSG00000169679.15	BUB1	1.05581	4.43481e-06	0.00349102
ENSG00000181143.17	MUC16	1.23046	4.73534e-06	0.00349102
ENSG00000168140.5	VASN	-0.703835	4.59666e-06	0.00349102
ENSG00000112782.19	CLIC5	1.29666	5.0614e-06	0.00356917
ENSG00000164007.11	CLDN19	-1.47096	5.4749e-06	0.003617
ENSG00000073350.14	LLGL2	-0.508194	6.02127e-06	0.003617
ENSG00000268104.3	SLC6A14	2.16361	5.8801e-06	0.003617
ENSG00000101443.18	WFDC2	-0.772498	5.62322e-06	0.003617
ENSG00000138109.11	CYP2C9	-1.24631	6.84747e-06	0.00392341
ENSG00000057019.16	DCBLD2	0.680261	7.01516e-06	0.00392341
ENSG00000243137.8	PSG4	0.694536	7.97998e-06	0.00404461
ENSG00000080293.10	SCTR	-1.49251	7.97352e-06	0.00404461
ENSG00000112499.13	SLC22A2	-1.05589	7.60403e-06	0.00404461
ENSG00000165215.6	CLDN3	-0.749185	8.4061e-06	0.00413147
ENSG00000180638.19	SLC47A2	-1.27572	9.11924e-06	0.00435015
ENSG00000183747.12	ACSM2A	-1.69762	9.97565e-06	0.00462272
ENSG00000100342.22	APOL1	0.777617	1.15491e-05	0.00520321
ENSG00000182871.16	COL18A1	-0.508649	1.26661e-05	0.00526747
ENSG00000050165.19	DKK3	0.703288	1.21393e-05	0.00526747
ENSG00000108840.16	HDAC5	-0.648203	1.26281e-05	0.00526747
ENSG00000132024.18	CC2D1A	-0.653122	1.30693e-05	0.00529929
ENSG00000136155.17	SCEL	0.969884	1.34269e-05	0.0053115
ENSG00000164638.11	SLC29A4	-1.51306	1.39245e-05	0.00537716
ENSG00000115112.8	TFCP2L1	-0.470424	1.48857e-05	0.00561469
ENSG00000172955.17	ADH6	-1.03879	1.654e-05	0.00572878
ENSG00000169562.13	GJB1	-0.512267	1.64503e-05	0.00572878
ENSG00000178814.17	OPLAH	-0.503847	1.66011e-05	0.00572878
ENSG00000177666.17	PNPLA2	-0.574971	1.59635e-05	0.00572878
ENSG00000171564.12	FGB	-1.67299	1.74095e-05	0.00574896
ENSG00000135480.17	KRT7	-0.429549	1.80774e-05	0.00574896
ENSG00000109805.10	NCAPG	1.23379	1.72226e-05	0.00574896
ENSG00000135220.11	UGT2A3	-0.974365	1.80086e-05	0.00574896
ENSG00000166589.13	CDH16	-0.478551	2.0673e-05	0.00588237
ENSG00000141738.14	GRB7	-0.521336	2.03253e-05	0.00588237
ENSG00000196365.12	LONP1	-0.559708	1.96336e-05	0.00588237
ENSG00000175471.20	MCTP1	0.810257	1.92273e-05	0.00588237
ENSG00000205517.13	RGL3	-0.530516	2.01361e-05	0.00588237
ENSG00000196517.13	SLC6A9	-0.94176	2.01942e-05	0.00588237
ENSG00000149084.13	HSD17B12	0.544076	2.15425e-05	0.0060241
ENSG00000108244.17	KRT23	1.67173	2.33734e-05	0.00638881
ENSG00000144035.4	NAT8	-1.46386	2.36345e-05	0.00638881
ENSG00000149131.17	SERPING1	-0.39817	2.52073e-05	0.00670226
ENSG00000204463.14	BAG6	-1.45913	2.75517e-05	0.00677062
ENSG00000138180.16	CEP55	1.3845	2.72096e-05	0.00677062
ENSG00000163347.6	CLDN1	0.469285	2.74094e-05	0.00677062
ENSG00000127663.15	KDM4B	-0.549873	2.67256e-05	0.00677062
ENSG00000137673.9	MMP7	0.734662	2.63611e-05	0.00677062
ENSG00000159640.17	ACE	-1.57451	2.90965e-05	0.00687397
ENSG00000167080.9	B4GALNT2	-1.03214	2.89262e-05	0.00687397
ENSG00000101938.15	CHRDL1	1.10954	2.92437e-05	0.00687397
ENSG00000136231.14	IGF2BP3	0.740698	3.01499e-05	0.00698574
ENSG00000130402.14	ACTN4	-0.509846	3.14922e-05	0.0070268
ENSG00000036828.17	CASR	-1.01901	3.16732e-05	0.0070268
ENSG00000100644.17	HIF1A	0.393028	3.33599e-05	0.0070268
ENSG00000213672.8	NCKIPSD	-0.52921	3.2019e-05	0.0070268
ENSG00000169297.8	NR0B1	-2.23116	3.30963e-05	0.0070268
ENSG00000087128.10	TMPRSS11E	1.84825	3.32346e-05	0.0070268
ENSG00000088325.16	TPX2	0.873172	3.22542e-05	0.0070268
ENSG00000169903.7	TM4SF4	1.03654	3.40824e-05	0.00708695
ENSG00000112742.10	TTK	1.04765	3.49036e-05	0.00716585
ENSG00000275395.7	FCGBP	-1.25659	3.63031e-05	0.00721228
ENSG00000123496.8	IL13RA2	1.55789	3.66715e-05	0.00721228
ENSG00000167543.16	TP53I13	-0.670626	3.69085e-05	0.00721228
ENSG00000175063.17	UBE2C	1.24632	3.68674e-05	0.00721228
ENSG00000152580.9	IGSF10	-1.30874	3.75901e-05	0.00725802
ENSG00000120885.22	CLU	-0.407523	4.06049e-05	0.00729242
ENSG00000035499.13	DEPDC1B	0.649575	4.09366e-05	0.00729242
ENSG00000155792.10	DEPTOR	-0.488505	4.08422e-05	0.00729242
ENSG00000136877.15	FPGS	-0.497901	4.18148e-05	0.00729242
ENSG00000112984.12	KIF20A	1.08999	3.91595e-05	0.00729242
ENSG00000166851.15	PLK1	1.281	3.85109e-05	0.00729242
ENSG00000196189.14	SEMA4A	-0.604366	4.01554e-05	0.00729242
ENSG00000131747.15	TOP2A	0.965763	4.18026e-05	0.00729242
ENSG00000060971.19	ACAA1	-0.450195	4.77029e-05	0.00733054
ENSG00000011426.11	ANLN	1.16352	4.85935e-05	0.00733054
ENSG00000129151.9	BBOX1	-1.08955	4.83885e-05	0.00733054
ENSG00000113361.13	CDH6	0.522503	4.63297e-05	0.00733054
ENSG00000138778.14	CENPE	1.18613	4.37407e-05	0.00733054
ENSG00000179091.5	CYC1	-0.446614	4.6014e-05	0.00733054
ENSG00000172889.16	EGFL7	-0.70493	4.9717e-05	0.00733054
ENSG00000088367.23	EPB41L1	-0.50763	4.47805e-05	0.00733054
ENSG00000110195.14	FOLR1	-0.447595	4.94853e-05	0.00733054
ENSG00000108924.14	HLF	-0.669225	4.85418e-05	0.00733054
ENSG00000105855.10	ITGB8	0.464205	4.32726e-05	0.00733054
ENSG00000148773.14	MKI67	0.856167	4.8885e-05	0.00733054
ENSG00000166741.9	NNMT	0.805395	4.54913e-05	0.00733054
ENSG00000005882.12	PDK2	-0.573174	4.86083e-05	0.00733054
ENSG00000141959.17	PFKL	-0.391559	4.40323e-05	0.00733054
ENSG00000145632.15	PLK2	0.553994	4.64164e-05	0.00733054
ENSG00000134339.9	SAA2	0.847619	4.7019e-05	0.00733054
ENSG00000165633.13	VSTM4	-0.876283	5.04341e-05	0.00736929
ENSG00000197901.12	SLC22A6	-3.53515	5.118e-05	0.00741151
ENSG00000138867.17	GUCD1	-0.367399	5.21608e-05	0.00748669
ENSG00000016391.11	CHDH	-0.879743	5.3575e-05	0.00753718
ENSG00000130513.7	GDF15	-0.613066	5.42e-05	0.00753718
ENSG00000144366.17	GULP1	0.413613	5.43714e-05	0.00753718
ENSG00000137648.19	TMPRSS4	-0.381059	5.36589e-05	0.00753718
ENSG00000137409.21	MTCH1	-0.45824	5.60777e-05	0.00770502
ENSG00000175274.19	TP53I11	-0.76664	5.65323e-05	0.00770502
ENSG00000050820.17	BCAR1	-0.403464	6.10124e-05	0.00778273
ENSG00000134057.15	CCNB1	0.75967	6.10925e-05	0.00778273
ENSG00000182809.11	CRIP2	-0.431486	6.11602e-05	0.00778273
ENSG00000104870.13	FCGRT	-0.422948	5.88663e-05	0.00778273
ENSG00000010932.17	FMO1	-1.36916	6.03316e-05	0.00778273
ENSG00000114353.17	GNAI2	-0.350939	5.91279e-05	0.00778273
ENSG00000167191.12	GPRC5B	-1.05215	6.23808e-05	0.00778273
ENSG00000178467.18	P4HTM	-0.684898	6.15121e-05	0.00778273
ENSG00000171241.9	SHCBP1	1.00206	6.21342e-05	0.00778273
ENSG00000205571.15	SMN2	0.902843	5.79645e-05	0.00778273
ENSG00000057252.13	SOAT1	0.379527	6.03534e-05	0.00778273
ENSG00000165434.8	PGM2L1	0.570015	6.33853e-05	0.00784768
ENSG00000072840.13	EVC	-0.783038	6.41362e-05	0.00788049
ENSG00000143416.21	SELENBP1	-0.722271	6.52204e-05	0.00795345
ENSG00000142661.19	MYOM3	-0.962918	6.64567e-05	0.00804374
ENSG00000136732.16	GYPC	-0.528328	6.6963e-05	0.00804499
ENSG00000079805.19	DNM2	-0.477305	6.77355e-05	0.00807795
ENSG00000168078.10	PBK	1.1823	6.85025e-05	0.0081098
ENSG00000137124.8	ALDH1B1	0.526677	7.03586e-05	0.00820968
ENSG00000135046.14	ANXA1	0.477781	7.01498e-05	0.00820968
ENSG00000254166.4	CASC19	0.894053	7.20356e-05	0.00826278
ENSG00000114346.14	ECT2	0.510524	7.27024e-05	0.00826278
ENSG00000197256.11	KANK2	-0.503322	7.23282e-05	0.00826278
ENSG00000091129.22	NRCAM	0.731535	7.28515e-05	0.00826278
ENSG00000133321.11	PLAAT4	0.524666	7.38757e-05	0.00832077
ENSG00000162817.7	C1orf115	-0.517867	7.50492e-05	0.00835949
ENSG00000154319.16	FAM167A	-0.599036	7.62812e-05	0.00835949
ENSG00000155561.15	NUP205	0.404534	7.61873e-05	0.00835949
ENSG00000169902.15	TPST1	-0.635062	7.5326e-05	0.00835949
ENSG00000272695.2	GAS6-DT	1.61044	7.81486e-05	0.00848403
ENSG00000147257.16	GPC3	-0.654942	7.84638e-05	0.00848403
ENSG00000076716.9	GPC4	-0.452113	7.94543e-05	0.00853423
ENSG00000175130.7	MARCKSL1	-0.546814	8.03034e-05	0.00856869
ENSG00000068650.19	ATP11A	-0.457382	8.14587e-05	0.00859003
ENSG00000128595.17	CALU	0.331069	8.26219e-05	0.00859003
ENSG00000105325.15	FZR1	-0.505789	8.24883e-05	0.00859003
ENSG00000100889.12	PCK2	-0.717813	8.25938e-05	0.00859003
ENSG00000103502.14	CDIPT	-0.463506	8.60083e-05	0.00873521
ENSG00000197614.11	MFAP5	1.90379	8.5234e-05	0.00873521
ENSG00000173559.15	NABP1	0.564489	8.58477e-05	0.00873521
ENSG00000174165.8	ZDHHC24	-0.524381	8.61726e-05	0.00873521
ENSG00000134121.10	CHL1	-0.768606	8.83957e-05	0.00883555
ENSG00000123989.15	CHPF	-0.439544	8.92164e-05	0.00883555
ENSG00000150782.12	IL18	0.984821	8.93415e-05	0.00883555
ENSG00000141574.8	SECTM1	-0.72554	8.90214e-05	0.00883555
ENSG00000127920.6	GNG11	0.514467	9.05576e-05	0.00890154
ENSG00000082153.18	BZW1	0.360016	9.36626e-05	0.00904235
ENSG00000181061.14	HIGD1A	0.377879	9.34694e-05	0.00904235
ENSG00000110057.9	UNC93B1	-0.43188	9.27872e-05	0.00904235
ENSG00000187243.17	MAGED4B	-0.670647	9.46617e-05	0.00908472
ENSG00000147813.16	NAPRT	-0.559484	9.55472e-05	0.00911577
ENSG00000170540.15	ARL6IP1	0.373235	9.94188e-05	0.00932066
ENSG00000173281.5	PPP1R3B	0.742095	9.8497e-05	0.00932066
ENSG00000169435.14	RASSF6	0.527645	9.93085e-05	0.00932066
ENSG00000179178.11	TMEM125	-0.605038	0.000100207	0.00934058
ENSG00000149260.18	CAPN5	-0.398851	0.000101994	0.00939907
ENSG00000127951.8	FGL2	-1.33372	0.000101762	0.00939907
ENSG00000105974.13	CAV1	0.574425	0.0001063	0.00974054
ENSG00000188157.15	AGRN	-0.51013	0.000113076	0.00980741
ENSG00000162368.15	CMPK1	0.386179	0.000111285	0.00980741
ENSG00000048052.25	HDAC9	0.674777	0.000111677	0.00980741
ENSG00000179632.10	MAF1	-0.569612	0.000112017	0.00980741
ENSG00000113389.16	NPR3	-1.41095	0.000110176	0.00980741
ENSG00000091651.9	ORC6	0.896103	0.0001127	0.00980741
ENSG00000129195.16	PIMREG	1.429	0.000109454	0.00980741
ENSG00000133460.20	SLC2A11	-0.429791	0.000112842	0.00980741
ENSG00000129128.13	SPCS3	0.572353	0.000108853	0.00980741
ENSG00000134375.11	TIMM17A	0.395868	0.000109242	0.00980741
ENSG00000022840.17	RNF10	-0.405456	0.00011461	0.00988752
ENSG00000205795.5	CYS1	-0.701903	0.000118881	0.00997702
ENSG00000063245.15	EPN1	-0.547671	0.000117024	0.00997702
ENSG00000138160.7	KIF11	0.694382	0.000119351	0.00997702
ENSG00000165516.11	KLHDC2	-0.658695	0.000117948	0.00997702
ENSG00000151376.19	ME3	-0.649423	0.000118316	0.00997702
ENSG00000198858.10	R3HDM4	-0.447601	0.000119953	0.00997702
ENSG00000105281.12	SLC1A5	-1.04033	0.000118755	0.00997702
ENSG00000175931.13	UBE2O	-0.560862	0.000121155	0.0100256
ENSG00000267270.8	PARD6G-AS1	-2.7942	0.000123193	0.0101425
ENSG00000182481.10	KPNA2	0.419485	0.000124822	0.0102247
ENSG00000197601.14	FAR1	0.428396	0.000125658	0.0102332
ENSG00000197858.12	GPAA1	-0.382639	0.000126819	0.0102332
ENSG00000168907.13	PLA2G4F	-0.794972	0.000126195	0.0102332
ENSG00000134463.15	ECHDC3	-1.25577	0.000128418	0.0102842
ENSG00000149328.16	GLB1L2	-0.457579	0.000128718	0.0102842
ENSG00000176971.4	FIBIN	-0.8569	0.0001303	0.0103089
ENSG00000072310.18	SREBF1	-0.64854	0.000129818	0.0103089
ENSG00000187535.14	IFT140	-0.469485	0.000134316	0.0104734
ENSG00000169507.10	SLC38A11	1.16997	0.000133615	0.0104734
ENSG00000163870.16	TPRA1	-0.430171	0.000134146	0.0104734
ENSG00000139117.14	CPNE8	0.596085	0.000137254	0.0105161
ENSG00000042062.13	RIPOR3	-0.924084	0.000136732	0.0105161
ENSG00000127954.13	STEAP4	1.68564	0.000137457	0.0105161
ENSG00000121858.11	TNFSF10	0.477722	0.000136387	0.0105161
ENSG00000143933.20	CALM2	0.351098	0.000140303	0.010607
ENSG00000126524.12	SBDS	0.379996	0.000140608	0.010607
ENSG00000125731.13	SH2D3A	-0.653256	0.000139758	0.010607
ENSG00000151276.24	MAGI1	-0.461804	0.000142126	0.0106227
ENSG00000108551.5	RASD1	-0.646062	0.000141914	0.0106227
ENSG00000135503.13	ACVR1B	-0.479658	0.000146018	0.0108636
ENSG00000142192.22	APP	-0.40731	0.000147825	0.0108981
ENSG00000128652.12	HOXD3	-0.961201	0.000147714	0.0108981
ENSG00000113492.14	AGXT2	-1.70001	0.000150861	0.0109289
ENSG00000187134.14	AKR1C1	-0.635829	0.000152283	0.0109289
ENSG00000187955.13	COL14A1	0.889385	0.000150725	0.0109289
ENSG00000164181.14	ELOVL7	0.425908	0.000151988	0.0109289
ENSG00000160801.14	PTH1R	-0.778665	0.000150533	0.0109289
ENSG00000164924.18	YWHAZ	0.325961	0.000152286	0.0109289
ENSG00000090889.12	KIF4A	1.06998	0.000153595	0.0109743
ENSG00000072571.20	HMMR	1.06505	0.000154437	0.010982
ENSG00000161013.17	MGAT4B	-0.550547	0.000155058	0.010982
ENSG00000128989.11	ARPP19	0.357521	0.000157535	0.0110268
ENSG00000132361.18	CLUH	-0.384404	0.000156658	0.0110268
ENSG00000150867.14	PIP4K2A	0.535061	0.00015773	0.0110268
ENSG00000164611.13	PTTG1	0.902525	0.000158619	0.0110414
ENSG00000090020.11	SLC9A1	-0.514009	0.000159587	0.0110613
ENSG00000081800.9	SLC13A1	-2.87659	0.000160582	0.0110829
ENSG00000178999.13	AURKB	1.15338	0.000162786	0.011146
ENSG00000111665.12	CDCA3	1.09081	0.000164216	0.011146
ENSG00000157601.15	MX1	0.575192	0.000165619	0.011146
ENSG00000075213.11	SEMA3A	1.12022	0.00016455	0.011146
ENSG00000105825.14	TFPI2	0.97062	0.000165396	0.011146
ENSG00000071539.14	TRIP13	0.796581	0.000165504	0.011146
ENSG00000197930.13	ERO1A	0.704287	0.000168815	0.0111755
ENSG00000105707.15	HPN	-0.714238	0.000168302	0.0111755
ENSG00000160888.7	IER2	-0.609657	0.000167203	0.0111755
ENSG00000095932.7	SMIM24	-1.2726	0.00016858	0.0111755
ENSG00000163808.17	KIF15	1.28429	0.000171848	0.0113301
ENSG00000166923.12	GREM1	2.40562	0.000172743	0.011343
ENSG00000093010.15	COMT	-0.332683	0.000174068	0.0113839
ENSG00000138119.17	MYOF	0.382814	0.000176265	0.0114813
ENSG00000182087.14	TMEM259	-0.745913	0.000177292	0.011502
ENSG00000160221.18	GATD3	-0.418339	0.000178247	0.0115179
ENSG00000167183.3	PRR15L	-0.590336	0.000183755	0.0118071
ENSG00000106565.19	TMEM176B	-1.23002	0.000184179	0.0118071
ENSG00000187764.12	SEMA4D	-0.639829	0.000185205	0.0118261
ENSG00000160200.18	CBS	-0.576474	0.000189143	0.0118541
ENSG00000184661.14	CDCA2	0.929435	0.000186564	0.0118541
ENSG00000114650.21	SCAP	-0.401357	0.000189297	0.0118541
ENSG00000125089.18	SH3TC1	-0.424052	0.000188399	0.0118541
ENSG00000125648.15	SLC25A23	-0.460136	0.000189165	0.0118541
ENSG00000171848.16	RRM2	0.791227	0.000190618	0.0118909
ENSG00000224389.9	C4B	-1.64887	0.000198033	0.0122979
ENSG00000140525.20	FANCI	0.490631	0.000198659	0.0122979
ENSG00000100605.17	ITPK1	-0.612	0.000199938	0.01233
ENSG00000118971.9	CCND2	0.839342	0.0002013	0.0123527
ENSG00000126107.15	HECTD3	-0.437834	0.000201829	0.0123527
ENSG00000174080.12	CTSF	-0.887931	0.000204076	0.0124432
ENSG00000163898.10	LIPH	0.494814	0.000205325	0.0124725
ENSG00000090861.17	AARS1	-0.418671	0.000208101	0.0125579
ENSG00000183020.15	AP2A2	-0.415065	0.000210438	0.0125579
ENSG00000100526.21	CDKN3	0.85611	0.0002107	0.0125579
ENSG00000170345.10	FOS	-0.663581	0.000211201	0.0125579
ENSG00000092621.13	PHGDH	-0.955489	0.000211377	0.0125579
ENSG00000167711.14	SERPINF2	-1.02362	0.000210153	0.0125579
ENSG00000111319.13	SCNN1A	-0.337103	0.000214817	0.0127158
ENSG00000177106.17	EPS8L2	-0.32076	0.000220365	0.0128565
ENSG00000115414.21	FN1	1.12233	0.000219684	0.0128565
ENSG00000109586.12	GALNT7	0.420001	0.000220081	0.0128565
ENSG00000165304.8	MELK	0.701865	0.000220255	0.0128565
ENSG00000175221.16	MED16	-0.530794	0.000223239	0.0129311
ENSG00000161800.13	RACGAP1	0.49374	0.000222827	0.0129311
ENSG00000156970.13	BUB1B	0.738978	0.000227303	0.0131196
ENSG00000158106.14	RHPN1	-0.509317	0.000228335	0.0131325
ENSG00000105835.13	NAMPT	0.320217	0.000236577	0.0135585
ENSG00000151150.22	ANK3	-0.463032	0.000239047	0.0136518
ENSG00000123473.17	STIL	0.55533	0.000240066	0.0136619
ENSG00000177606.9	JUN	-0.574511	0.000242368	0.0137446
ENSG00000163739.5	CXCL1	0.811452	0.00024353	0.0137624
ENSG00000163581.14	SLC2A2	-1.18104	0.000245787	0.0138417
ENSG00000149564.12	ESAM	-0.709342	0.000249207	0.0139858
ENSG00000114638.8	UPK1B	0.72709	0.000250348	0.0140014
ENSG00000137807.16	KIF23	0.909119	0.000254451	0.0141819
ENSG00000164109.14	MAD2L1	0.615306	0.000260066	0.0143334
ENSG00000080986.13	NDC80	1.08067	0.000259084	0.0143334
ENSG00000101004.16	NINL	-0.406202	0.000260704	0.0143334
ENSG00000163406.11	SLC15A2	-0.650732	0.00025978	0.0143334
ENSG00000052802.13	MSMO1	0.452408	0.00026337	0.0143825
ENSG00000169213.7	RAB3B	0.686349	0.000263164	0.0143825
ENSG00000142945.13	KIF2C	0.972772	0.000264831	0.0144137
ENSG00000038358.15	EDC4	-0.372166	0.000266305	0.0144455
ENSG00000155850.9	SLC26A2	0.53538	0.000268795	0.0145319
ENSG00000225630.1	MTND2P28	0.576594	0.000272853	0.0147023
ENSG00000089127.15	OAS1	0.797019	0.000277028	0.0148511
ENSG00000132677.13	RHBG	-3.44215	0.000278291	0.0148511
ENSG00000291237.1	SOD2	0.409318	0.00027836	0.0148511
ENSG00000128965.13	CHAC1	-0.613099	0.000279293	0.014852
ENSG00000122420.10	PTGFR	-0.678216	0.000283096	0.0149561
ENSG00000163993.7	S100P	2.67387	0.00028441	0.0149768
ENSG00000157456.8	CCNB2	0.660583	0.000287504	0.0150907
ENSG00000240583.14	AQP1	-0.520262	0.000289783	0.0151471
ENSG00000117399.14	CDC20	0.968261	0.000291792	0.0151685
ENSG00000244731.10	C4A	-0.741008	0.000293727	0.0152203
ENSG00000108175.19	ZMIZ1	-0.677259	0.000298359	0.0154111
ENSG00000160179.19	ABCG1	-1.60791	0.000300694	0.0154334
ENSG00000148346.12	LCN2	0.750938	0.000299836	0.0154334
ENSG00000101460.13	MAP1LC3A	-0.594786	0.000302262	0.0154649
ENSG00000117009.12	KMO	0.999745	0.000305257	0.0154818
ENSG00000115275.15	MOGS	-0.34866	0.000304707	0.0154818
ENSG00000265778.4	ZNF516-AS1	-2.48071	0.000305456	0.0154818
ENSG00000171703.17	TCEA2	-0.749739	0.000307661	0.015525
ENSG00000100234.12	TIMP3	-1.09118	0.000308222	0.015525
ENSG00000213445.10	SIPA1	-0.844561	0.000309519	0.0155421
ENSG00000108846.16	ABCC3	-0.379279	0.000312069	0.0155896
ENSG00000170017.12	ALCAM	0.363883	0.000312387	0.0155896
ENSG00000089685.15	BIRC5	1.17213	0.000314654	0.0156066
ENSG00000167588.13	GPD1	-0.782172	0.000313888	0.0156066
ENSG00000130005.13	GAMT	-0.896708	0.000321781	0.0156726
ENSG00000116882.15	HAO2	-2.73873	0.000320494	0.0156726
ENSG00000124006.15	OBSL1	-0.780477	0.00032002	0.0156726
ENSG00000117676.14	RPS6KA1	-0.668144	0.000318387	0.0156726
ENSG00000173432.13	SAA1	0.838003	0.000321407	0.0156726
ENSG00000172296.13	SPTLC3	-0.367274	0.00031803	0.0156726
ENSG00000166710.23	B2M	0.333064	0.000332214	0.0160841
ENSG00000157911.11	PEX10	-0.500717	0.000331794	0.0160841
ENSG00000126787.13	DLGAP5	1.22261	0.000333905	0.0161179
ENSG00000196950.14	SLC39A10	0.558897	0.000338515	0.0162919
ENSG00000128944.14	KNSTRN	0.649265	0.000341068	0.0163662
ENSG00000053371.13	AKR7A2	-0.59749	0.000342303	0.016377
ENSG00000184254.17	ALDH1A3	0.841415	0.00034435	0.0164265
ENSG00000157353.17	FCSK	-0.577676	0.000349511	0.0166138
ENSG00000175467.15	SART1	-0.577943	0.000350326	0.0166138
ENSG00000115415.21	STAT1	0.306373	0.000351417	0.016617
ENSG00000166833.23	NAV2	-0.424286	0.000353647	0.0166255
ENSG00000136111.14	TBC1D4	-0.676974	0.000353222	0.0166255
ENSG00000142910.16	TINAGL1	-0.36817	0.00035678	0.0167243
ENSG00000197872.11	CYRIA	0.711843	0.000361155	0.0168056
ENSG00000181104.7	F2R	0.456103	0.000365418	0.0168056
ENSG00000182636.8	NDN	-0.97477	0.000365767	0.0168056
ENSG00000105373.19	NOP53	-0.772033	0.000364092	0.0168056
ENSG00000137713.16	PPP2R1B	0.36293	0.000364431	0.0168056
ENSG00000157637.13	SLC38A10	-0.328754	0.0003645	0.0168056
ENSG00000067182.9	TNFRSF1A	-0.373311	0.000362528	0.0168056
ENSG00000169908.12	TM4SF1	0.84029	0.000366903	0.0168102
ENSG00000024526.17	DEPDC1	1.07367	0.000373231	0.0169564
ENSG00000081479.15	LRP2	-0.919815	0.000373232	0.0169564
ENSG00000117152.14	RGS4	0.605461	0.000371637	0.0169564
ENSG00000079385.23	CEACAM1	0.857906	0.000377585	0.0170703
ENSG00000214022.12	REPIN1	-0.604683	0.000377844	0.0170703
ENSG00000004799.8	PDK4	0.64749	0.000385055	0.0172997
ENSG00000169247.14	SH3TC2	1.00162	0.000384787	0.0172997
ENSG00000185187.13	SIGIRR	-0.461093	0.000386615	0.0173219
ENSG00000142494.13	SLC47A1	-1.59972	0.000388775	0.0173707
ENSG00000159840.16	ZYX	-0.299413	0.000390556	0.0174023
ENSG00000185033.15	SEMA4B	-0.430648	0.000391657	0.0174035
ENSG00000066813.14	ACSM2B	-1.3148	0.000394977	0.0174452
ENSG00000165912.16	PACSIN3	-0.506509	0.000396154	0.0174452
ENSG00000148334.16	PTGES2	-0.43963	0.000396373	0.0174452
ENSG00000155380.13	SLC16A1	0.469325	0.000396897	0.0174452
ENSG00000115468.13	EFHD1	-0.884234	0.000398688	0.0174516
ENSG00000143554.14	SLC27A3	-0.597837	0.000399196	0.0174516
ENSG00000124875.10	CXCL6	1.59781	0.000401741	0.0175157
ENSG00000079819.20	EPB41L2	0.61863	0.000405714	0.0176415
ENSG00000165480.16	SKA3	0.945656	0.000408768	0.0176795
ENSG00000163762.7	TM4SF18	0.456025	0.000407733	0.0176795
ENSG00000169607.13	CKAP2L	1.32493	0.000413193	0.0177761
ENSG00000134775.16	FHOD3	-0.491269	0.000416357	0.0178648
ENSG00000171298.14	GAA	-0.301695	0.000420498	0.0179949
ENSG00000041353.10	RAB27B	0.528012	0.000426218	0.0181917
ENSG00000089486.17	CDIP1	-0.425267	0.00042992	0.0182536
ENSG00000170004.19	CHD3	-0.528264	0.000429278	0.0182536
ENSG00000008196.13	TFAP2B	-0.503695	0.000435577	0.0184455
ENSG00000140859.16	KIFC3	-0.329399	0.000437727	0.0184882
ENSG00000174442.12	ZWILCH	0.479275	0.000439391	0.0185103
ENSG00000180817.12	PPA1	0.303392	0.000441243	0.0185402
ENSG00000162704.16	ARPC5	0.289592	0.000442586	0.0185486
ENSG00000100934.15	SEC23A	0.317101	0.00044416	0.0185666
ENSG00000116489.13	CAPZA1	0.325213	0.000456569	0.0188425
ENSG00000187840.5	EIF4EBP1	-0.519193	0.000454548	0.0188425
ENSG00000131400.9	NAPSA	-0.477689	0.000452145	0.0188425
ENSG00000118898.16	PPL	-0.562011	0.000454222	0.0188425
ENSG00000154839.10	SKA1	1.13852	0.000455429	0.0188425
ENSG00000276386.1	CNTNAP3P2	-1.47657	0.00045938	0.0188792
ENSG00000163879.11	DNALI1	-0.455764	0.000459787	0.0188792
ENSG00000100065.15	CARD10	-0.366063	0.0004647	0.0190327
ENSG00000214655.11	ZSWIM8	-0.38104	0.000468042	0.0191213
ENSG00000105519.18	CAPS	-0.618861	0.000470203	0.0191614
ENSG00000187653.11	TMSB4XP8	0.417674	0.000476014	0.0193496
ENSG00000115963.14	RND3	0.377592	0.000480467	0.0194332
ENSG00000168065.16	SLC22A11	-1.8157	0.00047953	0.0194332
ENSG00000066279.19	ASPM	1.11419	0.000485029	0.0195689
ENSG00000156535.15	CD109	0.587908	0.000488164	0.0196465
ENSG00000181396.13	OGFOD3	-0.414533	0.000491293	0.0197235
ENSG00000170312.17	CDK1	0.74124	0.000493123	0.019748
ENSG00000198743.7	SLC5A3	-0.42619	0.00049577	0.0198051
ENSG00000285972.1	CERNA2	0.749258	0.000499948	0.019923
ENSG00000149823.10	VPS51	-0.508893	0.000502037	0.0199572
ENSG00000077274.9	CAPN6	-0.46503	0.000503575	0.0199694
ENSG00000127220.6	ABHD8	-0.909392	0.000507578	0.020079
ENSG00000086548.9	CEACAM6	2.4823	0.000509092	0.02009
ENSG00000130734.10	ATG4D	-0.692465	0.000514568	0.0202077
ENSG00000172354.10	GNB2	-0.440576	0.000513843	0.0202077
ENSG00000105854.13	PON2	0.320538	0.000516112	0.0202194
ENSG00000160131.14	VMA21	0.356463	0.000517582	0.0202281
ENSG00000136689.20	IL1RN	1.4222	0.00052033	0.020238
ENSG00000197530.13	MIB2	-0.87082	0.000525987	0.0203603
ENSG00000174516.15	PELI3	-0.651627	0.000525117	0.0203603
ENSG00000182173.14	TSEN54	-0.467381	0.00052871	0.020417
ENSG00000105726.17	ATP13A1	-0.498744	0.000530811	0.0204495
ENSG00000117480.16	FAAH	-0.637408	0.000532154	0.0204526
ENSG00000107262.26	BAG1	-0.516515	0.000534454	0.0204924
ENSG00000140990.15	NDUFB10	-0.749267	0.000544124	0.0207791
ENSG00000143469.21	SYT14	0.657094	0.000544491	0.0207791
ENSG00000134533.6	RERG	-1.09578	0.000546321	0.0208
ENSG00000128283.7	CDC42EP1	-0.304437	0.00054967	0.0208177
ENSG00000169242.12	EFNA1	-0.371901	0.000548199	0.0208177
ENSG00000151704.16	KCNJ1	-0.609987	0.000551098	0.0208177
ENSG00000124920.14	MYRF	-0.432777	0.000551922	0.0208177
ENSG00000131203.13	IDO1	3.23795	0.000556861	0.0209342
ENSG00000165072.10	MAMDC2	0.803096	0.000557591	0.0209342
ENSG00000113889.14	KNG1	-1.42124	0.000565474	0.0211811
ENSG00000163735.7	CXCL5	2.5662	0.000569573	0.0212366
ENSG00000119185.13	ITGB1BP1	0.35965	0.000568321	0.0212366
ENSG00000140691.18	ARMC5	-0.780818	0.000578402	0.021418
ENSG00000145386.11	CCNA2	0.858812	0.000577308	0.021418
ENSG00000196937.11	FAM3C	0.347706	0.000578287	0.021418
ENSG00000172260.15	NEGR1	1.44593	0.000582553	0.0215012
ENSG00000198829.6	SUCNR1	-0.558578	0.000583965	0.0215012
ENSG00000182179.13	UBA7	-0.427014	0.000584624	0.0215012
ENSG00000113494.17	PRLR	-0.858195	0.000586494	0.0215211
ENSG00000170324.21	FRMPD2	-1.77484	0.000593293	0.0215271
ENSG00000144647.7	POMGNT2	-0.434136	0.000593053	0.0215271
ENSG00000174640.15	SLCO2A1	-0.520139	0.000590573	0.0215271
ENSG00000149418.11	ST14	-0.517738	0.000590648	0.0215271
ENSG00000117069.15	ST6GALNAC5	0.858828	0.00059282	0.0215271
ENSG00000143845.15	ETNK2	-0.627878	0.000596137	0.0215797
ENSG00000131669.10	NINJ1	-0.403319	0.000598733	0.0215797
ENSG00000039560.14	RAI14	0.400225	0.000598057	0.0215797
ENSG00000161999.13	JMJD8	-0.625317	0.000613081	0.021999
ENSG00000136108.15	CKAP2	0.343281	0.000619951	0.0220504
ENSG00000174951.12	FUT1	-0.837018	0.000618989	0.0220504
ENSG00000075218.19	GTSE1	1.18784	0.000618819	0.0220504
ENSG00000175806.15	MSRA	-1.46962	0.000618286	0.0220504
ENSG00000144063.4	MALL	1.29343	0.000622579	0.0220954
ENSG00000168395.16	ING5	-0.666958	0.000624166	0.0221034
ENSG00000129515.20	SNX6	0.295247	0.00062734	0.0221674
ENSG00000164880.16	INTS1	-0.357612	0.000629615	0.0221994
ENSG00000145626.12	UGT3A1	-0.916843	0.000631394	0.0222138
ENSG00000121653.11	MAPK8IP1	-0.751178	0.000634629	0.0222793
ENSG00000236104.3	ZBTB22	-0.432785	0.000639414	0.0223988
ENSG00000141873.11	SLC39A3	-0.377225	0.000640967	0.0224048
ENSG00000135636.16	DYSF	0.644495	0.000645602	0.0225183
ENSG00000157657.15	ZNF618	-0.43373	0.000647211	0.022526
ENSG00000172346.15	CSDC2	-0.99971	0.000651135	0.0226141
ENSG00000128165.9	ADM2	-1.07751	0.0006576	0.0227456
ENSG00000166523.8	CLEC4E	0.947057	0.000659129	0.0227456
ENSG00000131711.15	MAP1B	0.433474	0.000658995	0.0227456
ENSG00000134258.18	VTCN1	0.378559	0.000665325	0.0229106
ENSG00000006118.15	TMEM132A	-0.376935	0.000668397	0.0229676
ENSG00000248487.10	ABHD14A	-0.624884	0.000670238	0.0229822
ENSG00000127325.19	BEST3	1.39524	0.000676494	0.0231478
ENSG00000124602.10	UNC5CL	-0.384329	0.000685097	0.0233928
ENSG00000241158.7	ADAMTS9-AS1	-0.60019	0.000692749	0.0236044
ENSG00000154545.17	MAGED4	-0.64091	0.000699711	0.0236644
ENSG00000141424.13	SLC39A6	0.29888	0.000703264	0.0236644
ENSG00000196182.11	STK40	-0.343529	0.000697739	0.0236644
ENSG00000204394.13	VARS1	0.424476	0.000702087	0.0236644
ENSG00000256229.8	ZNF486	0.553953	0.00070317	0.0236644
ENSG00000122952.17	ZWINT	0.450182	0.000699541	0.0236644
ENSG00000027075.17	PRKCH	0.489194	0.000712537	0.0239023
ENSG00000100321.15	SYNGR1	-0.493263	0.000713282	0.0239023
ENSG00000105829.13	BET1	0.372372	0.000720623	0.0240173
ENSG00000148702.15	HABP2	0.436871	0.000721157	0.0240173
ENSG00000214128.11	TMEM213	-1.00434	0.000720791	0.0240173
ENSG00000104490.18	NCALD	0.549351	0.000725614	0.0241163
ENSG00000143126.8	CELSR2	-0.465498	0.00072869	0.0241196
ENSG00000198682.13	PAPSS2	-0.314258	0.000728385	0.0241196
ENSG00000187720.15	THSD4	0.568593	0.000732682	0.0242024
ENSG00000164484.12	TMEM200A	-0.774201	0.000746677	0.0246145
ENSG00000011465.18	DCN	1.34951	0.000755595	0.0247451
ENSG00000197045.14	GMFB	0.308829	0.000754695	0.0247451
ENSG00000170606.16	HSPA4	0.308242	0.00075674	0.0247451
ENSG00000158792.16	SPATA2L	-0.435508	0.00075492	0.0247451
ENSG00000167601.12	AXL	0.453265	0.00076171	0.024847
ENSG00000177663.15	IL17RA	-0.390558	0.000765986	0.024847
ENSG00000163736.4	PPBP	3.82822	0.000764984	0.024847
ENSG00000214049.8	UCA1	1.11799	0.0007639	0.024847
ENSG00000117525.14	F3	1.03648	0.000771135	0.0249641
ENSG00000255052.5	FAM66D	-0.672694	0.000774194	0.0249901
ENSG00000185507.21	IRF7	-0.515738	0.000777962	0.0249901
ENSG00000180354.16	MTURN	-0.749773	0.000775609	0.0249901
ENSG00000181481.14	RNF135	-0.54579	0.000778479	0.0249901
ENSG00000146411.6	SLC2A12	0.599924	0.000779897	0.0249901
ENSG00000131389.18	SLC6A6	0.557381	0.000781182	0.0249901
ENSG00000169871.13	TRIM56	-0.325488	0.000790076	0.0252249
ENSG00000283554.1	LINC02341	-1.40389	0.000793857	0.0252958
ENSG00000142871.18	CCN1	-0.4598	0.000802213	0.025512
ENSG00000172379.22	ARNT2	-0.590256	0.000807243	0.0256217
ENSG00000178719.17	GRINA	-0.491851	0.000810781	0.0256837
ENSG00000205593.12	DENND6B	-0.658511	0.000819312	0.0258493
ENSG00000204348.10	DXO	-0.612087	0.000821361	0.0258493
ENSG00000171723.16	GPHN	-0.39405	0.000822385	0.0258493
ENSG00000142599.20	RERE	-0.354019	0.000818376	0.0258493
ENSG00000085662.14	AKR1B1	0.608063	0.000826128	0.0259168
ENSG00000123485.12	HJURP	0.985137	0.000829333	0.0259671
ENSG00000090013.11	BLVRB	-0.360554	0.000837736	0.0261796
ENSG00000198836.11	OPA1	0.280392	0.000847154	0.0264231
ENSG00000179603.19	GRM8	-0.428818	0.000858055	0.0267117
ENSG00000119899.13	SLC17A5	0.309858	0.000864668	0.0268484
ENSG00000116096.6	SPR	-0.706773	0.000865758	0.0268484
ENSG00000067141.17	NEO1	-0.558159	0.000870312	0.0268848
ENSG00000182199.11	SHMT2	-0.336255	0.000871383	0.0268848
ENSG00000158246.8	TENT5B	-0.387133	0.000871904	0.0268848
ENSG00000116661.11	FBXO2	-0.594186	0.000881841	0.0271396
ENSG00000087586.18	AURKA	0.595817	0.000884504	0.02717
ENSG00000168936.12	TMEM129	-0.538791	0.000886704	0.0271861
ENSG00000124074.12	ENKD1	-0.658351	0.000889187	0.0272108
ENSG00000103160.12	HSDL1	0.359766	0.000895655	0.0273315
ENSG00000197562.10	RAB40C	-0.548607	0.000896501	0.0273315
ENSG00000158856.19	DMTN	-0.360455	0.000904289	0.027473
ENSG00000147955.18	SIGMAR1	-0.283006	0.000904599	0.027473
ENSG00000011451.21	WIZ	-0.713577	0.000906223	0.027473
ENSG00000074410.14	CA12	-0.60924	0.000913975	0.0275722
ENSG00000147027.4	TMEM47	-0.712927	0.000911247	0.0275722
ENSG00000158125.10	XDH	1.00242	0.000914598	0.0275722
ENSG00000107249.24	GLIS3	-0.47749	0.000917628	0.0276122
ENSG00000107611.16	CUBN	-1.06815	0.000928503	0.027737
ENSG00000164897.14	TMUB1	-0.543627	0.000928613	0.027737
ENSG00000167685.15	ZNF444	-0.874987	0.000925964	0.027737
ENSG00000162522.11	KIAA1522	-0.463123	0.000934101	0.0278496
ENSG00000137497.19	NUMA1	-0.343435	0.000941864	0.0280295
ENSG00000133121.21	STARD13	-0.390397	0.000945552	0.0280877
ENSG00000197279.5	ZNF165	0.554071	0.000949928	0.0281661
ENSG00000188986.9	NELFB	-0.427925	0.00096952	0.0286946
ENSG00000142765.18	SYTL1	-0.524707	0.000971739	0.0287079
ENSG00000130304.17	SLC27A1	-0.573001	0.00097621	0.0287875
ENSG00000174827.14	PDZK1	-0.417684	0.00098734	0.0290629
ENSG00000095261.14	PSMD5	0.338466	0.000990866	0.0291139
ENSG00000171766.17	GATM	-0.986643	0.000995138	0.0291338
ENSG00000250799.11	PRODH2	-1.77285	0.000994079	0.0291338
ENSG00000167113.11	COQ4	-0.308857	0.00101363	0.0293572
ENSG00000148468.17	FAM171A1	-0.377879	0.00101225	0.0293572
ENSG00000188581.9	KRTAP1-1	1.24046	0.00100895	0.0293572
ENSG00000144283.23	PKP4	-0.367035	0.00101131	0.0293572
ENSG00000270872.2	SRGAP2D	-1.49071	0.00101077	0.0293572
ENSG00000160445.11	ZER1	-0.296593	0.00101239	0.0293572
ENSG00000197785.14	ATAD3A	-0.433703	0.00101756	0.0294186
ENSG00000128242.13	GAL3ST1	-1.00004	0.00102872	0.0296533
ENSG00000110328.6	GALNT18	-0.343066	0.00102934	0.0296533
ENSG00000023734.11	STRAP	0.260481	0.00103942	0.0298907
ENSG00000253313.6	C1orf210	-0.476523	0.00104507	0.029947
ENSG00000103067.14	ESRP2	-0.352962	0.00104439	0.029947
ENSG00000104081.14	BMF	-0.726758	0.00105531	0.0301764
ENSG00000134827.8	TCN1	0.929057	0.0010568	0.0301764
ENSG00000153094.25	BCL2L11	-0.549534	0.00107115	0.0302153
ENSG00000187957.8	DNER	-0.97694	0.00107306	0.0302153
ENSG00000123999.5	INHA	-1.01589	0.00106504	0.0302153
ENSG00000137171.15	KLC4	-0.36608	0.00107144	0.0302153
ENSG00000170382.12	LRRN2	-1.02021	0.00106155	0.0302153
ENSG00000122490.19	SLC66A2	-0.858782	0.00107296	0.0302153
ENSG00000105967.16	TFEC	-1.64721	0.00106746	0.0302153
ENSG00000149257.16	SERPINH1	-0.304481	0.00108228	0.030422
ENSG00000117115.13	PADI2	0.931435	0.00108483	0.030441
ENSG00000140297.13	GCNT3	0.890285	0.00108701	0.0304495
ENSG00000181035.14	SLC25A42	-0.761472	0.001105	0.0309
ENSG00000118193.12	KIF14	1.24474	0.00110838	0.030941
ENSG00000254470.3	AP5B1	-0.495025	0.00112326	0.0312424
ENSG00000144810.16	COL8A1	0.664125	0.00114229	0.0312424
ENSG00000107984.10	DKK1	0.70399	0.00113129	0.0312424
ENSG00000130158.14	DOCK6	-0.419206	0.00112531	0.0312424
ENSG00000157833.13	GAREM2	-0.518314	0.00113843	0.0312424
ENSG00000137960.6	GIPC2	-0.719515	0.00113477	0.0312424
ENSG00000185122.11	HSF1	-0.452765	0.00113317	0.0312424
ENSG00000139626.16	ITGB7	0.885453	0.00114047	0.0312424
ENSG00000002933.9	TMEM176A	-1.55804	0.00112979	0.0312424
ENSG00000228296.1	TTTY4C	-0.801007	0.00114059	0.0312424
ENSG00000174282.12	ZBTB4	-0.284337	0.00113494	0.0312424
ENSG00000293317.1	ZNF702P	0.450697	0.00112532	0.0312424
ENSG00000188636.4	RTL6	-0.346073	0.00115689	0.0315887
ENSG00000172927.9	MYEOV	1.97675	0.00116132	0.0316563
ENSG00000112541.19	PDE10A	0.915458	0.00116459	0.0316922
ENSG00000163694.15	RBM47	-0.295285	0.00117176	0.0318337
ENSG00000124532.15	MRS2	0.403433	0.0011753	0.0318764
ENSG00000128272.18	ATF4	-0.309404	0.00117947	0.0319363
ENSG00000167658.16	EEF2	-0.260249	0.00118813	0.0320786
ENSG00000161395.14	PGAP3	-0.342465	0.00118868	0.0320786
ENSG00000068489.13	PRR11	0.888029	0.00119453	0.0321827
ENSG00000182718.18	ANXA2	0.353479	0.0011976	0.0321907
ENSG00000135249.8	RINT1	0.390396	0.00119879	0.0321907
ENSG00000171431.4	KRT20	2.47679	0.00120667	0.0323487
ENSG00000135549.16	PKIB	0.356863	0.00121282	0.03246
ENSG00000121152.10	NCAPH	0.92449	0.0012194	0.0325824
ENSG00000100519.12	PSMC6	0.278786	0.00122225	0.0326046
ENSG00000138668.20	HNRNPD	-0.504025	0.00123092	0.0327257
ENSG00000115756.13	HPCAL1	-0.494384	0.00123306	0.0327257
ENSG00000075891.24	PAX2	-0.807731	0.00122881	0.0327257
ENSG00000021355.13	SERPINB1	0.354786	0.00123889	0.0327257
ENSG00000152377.15	SPOCK1	0.411925	0.00123651	0.0327257
ENSG00000085449.15	WDFY1	0.413301	0.0012376	0.0327257
ENSG00000125970.12	RALY	-0.296221	0.00124315	0.0327848
ENSG00000100593.18	ISM2	-1.33879	0.00124692	0.032831
ENSG00000174292.13	TNK1	-0.436477	0.0012506	0.0328745
ENSG00000101076.20	HNF4A	-1.90708	0.00125395	0.0329092
ENSG00000269609.6	C10orf95-AS1	-0.655746	0.00125728	0.0329432
ENSG00000107331.18	ABCA2	-0.601588	0.00126163	0.032976
ENSG00000066248.15	NGEF	-1.3034	0.0012626	0.032976
ENSG00000205542.11	TMSB4X	0.300913	0.00126967	0.0331073
ENSG00000100744.15	GSKIP	0.285532	0.00127601	0.0331662
ENSG00000128309.17	MPST	-0.503694	0.00127555	0.0331662
ENSG00000166479.10	TMX3	0.337114	0.0012781	0.0331672
ENSG00000119333.12	DYNC2I2	-0.304564	0.0012846	0.0331767
ENSG00000064961.19	HMG20B	-0.367877	0.00128256	0.0331767
ENSG00000241973.11	PI4KA	-0.411171	0.00128089	0.0331767
ENSG00000114626.18	ABTB1	-0.388759	0.00129117	0.0331877
ENSG00000123562.18	MORF4L2	0.259626	0.00128771	0.0331877
ENSG00000107959.17	PITRM1	0.384769	0.00129096	0.0331877
ENSG00000155115.7	GTF3C6	0.326266	0.00129914	0.0332872
ENSG00000099282.10	TSPAN15	-0.280109	0.00129867	0.0332872
ENSG00000090565.17	RAB11FIP3	-0.439895	0.00130352	0.0333467
ENSG00000171227.7	TMEM37	-0.624718	0.00130764	0.0333993
ENSG00000115091.12	ACTR3	0.242308	0.00130999	0.0334067
ENSG00000116678.20	LEPR	0.44146	0.00131668	0.0334721
ENSG00000092096.19	SLC22A17	-1.5856	0.00131608	0.0334721
ENSG00000180543.5	TSPYL5	-0.425707	0.00133142	0.033794
ENSG00000174669.12	SLC29A2	-0.380242	0.00133363	0.033797
ENSG00000121057.13	AKAP1	-0.395789	0.00134114	0.0338657
ENSG00000110092.4	CCND1	0.666039	0.00134333	0.0338657
ENSG00000100504.17	PYGL	0.316807	0.00134469	0.0338657
ENSG00000226906.1	TTTY4	-0.754015	0.00133978	0.0338657
ENSG00000175970.11	UNC119B	-0.351483	0.00135774	0.0341413
ENSG00000180861.9	LINC01559	0.770789	0.00136466	0.0342623
ENSG00000217128.13	FNIP1	0.328716	0.00136791	0.0342909
ENSG00000186832.9	KRT16	1.28595	0.00137647	0.034346
ENSG00000136045.12	PWP1	0.289605	0.00137301	0.034346
ENSG00000111077.18	TNS2	-0.487076	0.00137583	0.034346
ENSG00000082458.12	DLG3	-0.314039	0.00138116	0.0343833
ENSG00000026103.25	FAS	0.330125	0.0013822	0.0343833
ENSG00000169429.12	CXCL8	1.41411	0.00139787	0.0346421
ENSG00000181090.21	EHMT1	-0.362723	0.00139765	0.0346421
ENSG00000152217.20	SETBP1	-0.549815	0.00139901	0.0346421
ENSG00000146555.20	SDK1	-0.883746	0.00140579	0.034757
ENSG00000232810.5	TNF	1.27922	0.00140885	0.0347795
ENSG00000048471.14	SNX29	-0.326242	0.00141652	0.0349157
ENSG00000213626.13	LBH	0.57205	0.00142186	0.0349941
ENSG00000014257.17	ACP3	-0.702934	0.00145731	0.0355214
ENSG00000198796.7	ALPK2	0.829162	0.00146447	0.0355214
ENSG00000088812.18	ATRN	-0.558136	0.00146413	0.0355214
ENSG00000003249.15	DBNDD1	-0.341335	0.00145468	0.0355214
ENSG00000137731.14	FXYD2	-0.315582	0.00145391	0.0355214
ENSG00000145247.12	OCIAD2	0.319073	0.0014589	0.0355214
ENSG00000143248.13	RGS5	0.673395	0.00146518	0.0355214
ENSG00000100075.10	SLC25A1	-0.430704	0.00145507	0.0355214
ENSG00000114923.17	SLC4A3	-0.371351	0.00146234	0.0355214
ENSG00000112561.19	TFEB	-0.403062	0.00145619	0.0355214
ENSG00000163399.16	ATP1A1	-0.368978	0.0014917	0.0355877
ENSG00000145349.20	CAMK2D	0.300776	0.00148802	0.0355877
ENSG00000168564.6	CDKN2AIP	0.323973	0.00149004	0.0355877
ENSG00000048740.19	CELF2	0.606787	0.00148141	0.0355877
ENSG00000182810.7	DDX28	-0.433882	0.00148186	0.0355877
ENSG00000129682.16	FGF13	-0.494495	0.00149425	0.0355877
ENSG00000106004.5	HOXA5	-0.86875	0.00148505	0.0355877
ENSG00000137142.5	IGFBPL1	2.09992	0.00148022	0.0355877
ENSG00000171105.14	INSR	-0.847686	0.00148155	0.0355877
ENSG00000198948.12	MFAP3L	-0.551197	0.00147922	0.0355877
ENSG00000146242.9	TPBG	-0.607179	0.00149402	0.0355877
ENSG00000135093.13	USP30	-0.389819	0.00148311	0.0355877
ENSG00000184216.15	IRAK1	-0.29792	0.00150695	0.0358375
ENSG00000090238.12	YPEL3	-0.443517	0.00151305	0.0359299
ENSG00000167674.15	HDGFL2	-0.430617	0.00151817	0.0359312
ENSG00000196782.13	MAML3	-0.718928	0.00151975	0.0359312
ENSG00000179918.19	SEPHS2	-0.314687	0.00151968	0.0359312
ENSG00000088256.9	GNA11	-0.511044	0.00152554	0.0360157
ENSG00000143669.16	LYST	0.368824	0.00153858	0.0361656
ENSG00000101871.18	MID1	0.329884	0.00153799	0.0361656
ENSG00000137872.17	SEMA6D	-0.438054	0.00153553	0.0361656
ENSG00000109743.11	BST1	0.897605	0.00154189	0.036191
ENSG00000103257.9	SLC7A5	-0.506923	0.00154482	0.0362072
ENSG00000062725.10	APPBP2	0.329065	0.00155444	0.0362754
ENSG00000278053.5	DDX52	0.348383	0.00155133	0.0362754
ENSG00000115514.12	TXNDC9	0.294258	0.00155424	0.0362754
ENSG00000115363.14	EVA1A	0.506496	0.00155923	0.0363349
ENSG00000105929.16	ATP6V0A4	-0.69479	0.00157742	0.0364937
ENSG00000142330.20	CAPN10	-0.425159	0.00158179	0.0364937
ENSG00000011523.15	CEP68	-0.332132	0.00157889	0.0364937
ENSG00000004478.8	FKBP4	-0.31304	0.00157606	0.0364937
ENSG00000138030.14	KHK	-0.758872	0.00157979	0.0364937
ENSG00000145685.14	LHFPL2	0.501417	0.0015765	0.0364937
ENSG00000166689.18	PLEKHA7	-0.339151	0.00157317	0.0364937
ENSG00000090339.9	ICAM1	0.612041	0.00159122	0.0366159
ENSG00000134308.14	YWHAQ	0.220931	0.00159848	0.036722
ENSG00000182446.15	NPLOC4	-0.363468	0.00160331	0.0367808
ENSG00000260287.4	TBC1D3G	-1.45279	0.00160905	0.0368605
ENSG00000165959.12	CLMN	-0.497367	0.00161384	0.0369181
ENSG00000160325.15	CACFD1	-0.29503	0.00162983	0.0370747
ENSG00000169169.15	CPT1C	-1.53712	0.00162634	0.0370747
ENSG00000131981.16	LGALS3	0.248086	0.00162464	0.0370747
ENSG00000161996.19	WDR90	-0.367503	0.00162895	0.0370747
ENSG00000170624.14	SGCD	-1.79058	0.00164426	0.0373504
ENSG00000175215.11	CTDSP2	-0.308356	0.00165471	0.0375351
ENSG00000141543.12	EIF4A3	-0.561953	0.00165977	0.0375351
ENSG00000274180.1	NATD1	-0.616988	0.00166438	0.0375351
ENSG00000148400.13	NOTCH1	-0.580694	0.00166627	0.0375351
ENSG00000111696.12	NT5DC3	0.617416	0.0016605	0.0375351
ENSG00000110697.13	PITPNM1	-0.275894	0.00166463	0.0375351
ENSG00000235412.1	TTTY4B	-0.722486	0.00166967	0.0375595
ENSG00000127022.16	CANX	0.23005	0.00168223	0.0375813
ENSG00000163517.15	HDAC11	-0.284771	0.00168062	0.0375813
ENSG00000103657.14	HERC1	0.279901	0.00167931	0.0375813
ENSG00000197747.9	S100A10	0.272147	0.00167687	0.0375813
ENSG00000143549.22	TPM3	0.328479	0.00167363	0.0375813
ENSG00000106123.12	EPHB6	-0.752467	0.0016857	0.0375839
ENSG00000157557.13	ETS2	-0.390446	0.00168698	0.0375839
ENSG00000051341.15	POLQ	1.04494	0.00169687	0.0377322
ENSG00000160183.17	TMPRSS3	-0.406939	0.00169829	0.0377322
ENSG00000171603.18	CLSTN1	-0.508201	0.00171361	0.0378651
ENSG00000177182.11	CLVS1	1.87608	0.00171065	0.0378651
ENSG00000090581.11	GNPTG	-0.33942	0.0017098	0.0378651
ENSG00000183668.18	PSG9	0.975545	0.0017114	0.0378651
ENSG00000129932.10	DOHH	-0.646446	0.0017194	0.0379413
ENSG00000113905.5	HRG	-0.760819	0.00172226	0.0379529
ENSG00000090006.18	LTBP4	-0.530258	0.00172993	0.0379608
ENSG00000188747.9	NOXA1	-0.672104	0.00173198	0.0379608
ENSG00000007541.17	PIGQ	-0.294862	0.00172812	0.0379608
ENSG00000204634.13	TBC1D8	-0.323908	0.00172766	0.0379608
ENSG00000111271.15	ACAD10	-0.327718	0.00173565	0.0379899
ENSG00000134690.11	CDCA8	0.804275	0.00174027	0.0380398
ENSG00000072201.14	LNX1	-0.486997	0.00174513	0.0380946
ENSG00000102804.16	TSC22D1	-0.25619	0.00174896	0.0381269
ENSG00000259577.2	CERNA1	-2.06332	0.00175667	0.0382324
ENSG00000269821.2	KCNQ1OT1	-0.470867	0.00175852	0.0382324
ENSG00000187147.19	RNF220	-0.615649	0.00176199	0.0382567
ENSG00000170412.18	GPRC5C	-0.227064	0.00177246	0.0383043
ENSG00000188342.13	GTF2F2	0.321757	0.00177363	0.0383043
ENSG00000107798.18	LIPA	0.267586	0.00177054	0.0383043
ENSG00000154127.10	UBASH3B	0.497546	0.00177094	0.0383043
ENSG00000079999.14	KEAP1	-0.305729	0.00177654	0.038316
ENSG00000103249.19	CLCN7	-0.262028	0.00177955	0.0383301
ENSG00000121957.15	GPSM2	0.485587	0.00181001	0.0387287
ENSG00000160932.11	LY6E	-0.34565	0.001821	0.0387287
ENSG00000166963.13	MAP1A	-0.605313	0.00181776	0.0387287
ENSG00000056291.19	NPFFR2	0.709727	0.00182413	0.0387287
ENSG00000172818.10	OVOL1	-0.47511	0.00181486	0.0387287
ENSG00000174307.7	PHLDA3	-0.472646	0.00182103	0.0387287
ENSG00000115241.11	PPM1G	-0.322868	0.00180501	0.0387287
ENSG00000060709.17	RIMBP2	-0.853164	0.00181188	0.0387287
ENSG00000197506.8	SLC28A3	1.82442	0.00180669	0.0387287
ENSG00000276234.5	TADA2A	-0.537952	0.00182432	0.0387287
ENSG00000124496.13	TRERF1	-0.672793	0.00182238	0.0387287
ENSG00000130479.11	MAP1S	-0.457629	0.00185491	0.0392751
ENSG00000154217.16	PITPNC1	-0.626155	0.00185917	0.0393141
ENSG00000005007.14	UPF1	-0.659171	0.00186251	0.0393334
ENSG00000160007.20	ARHGAP35	-0.33465	0.00187377	0.0393662
ENSG00000110172.12	CHORDC1	0.442791	0.00187085	0.0393662
ENSG00000123572.17	NRK	0.436327	0.00187124	0.0393662
ENSG00000156453.14	PCDH1	-0.549597	0.00187296	0.0393662
ENSG00000115009.13	CCL20	1.7937	0.00189414	0.0394113
ENSG00000146670.10	CDCA5	0.808598	0.00189536	0.0394113
ENSG00000085719.13	CPNE3	0.26724	0.00189329	0.0394113
ENSG00000136943.12	CTSV	0.613007	0.00189153	0.0394113
ENSG00000172005.11	MAL	-0.302363	0.00188741	0.0394113
ENSG00000104774.13	MAN2B1	-0.278169	0.00189453	0.0394113
ENSG00000144959.11	NCEH1	0.46243	0.00187944	0.0394113
ENSG00000010322.16	NISCH	-0.275537	0.00189199	0.0394113
ENSG00000215482.3	CALM2P3	1.53706	0.00190227	0.0394697
ENSG00000132561.14	MATN2	0.451722	0.00190303	0.0394697
ENSG00000135956.9	TMEM127	-0.48452	0.00190835	0.0395293
ENSG00000064999.16	ANKS1A	-0.343205	0.00191354	0.0395863
ENSG00000138071.15	ACTR2	0.237516	0.0019188	0.0395941
ENSG00000105656.13	ELL	-0.422904	0.0019182	0.0395941
ENSG00000240476.1	LINC00973	1.16285	0.00192554	0.0396828
ENSG00000170236.16	USP50	1.67339	0.00193267	0.0397791
ENSG00000013561.18	RNF14	0.265453	0.0019363	0.0398034
ENSG00000168615.13	ADAM9	0.229973	0.00194316	0.0398938
ENSG00000188610.12	FAM72B	1.60109	0.00194729	0.0399281
ENSG00000175928.6	LRRN1	0.570724	0.0019519	0.0399457
ENSG00000100106.22	TRIOBP	-0.414211	0.00195554	0.0399457
ENSG00000123416.15	TUBA1B	0.359444	0.00195426	0.0399457
ENSG00000175390.15	EIF3F	-0.257741	0.00196376	0.0400631
ENSG00000119335.18	SET	0.29225	0.0019712	0.0401645
ENSG00000151632.18	AKR1C2	-0.55048	0.00199131	0.0402204
ENSG00000118322.14	ATP10B	0.774548	0.00198303	0.0402204
ENSG00000249948.7	GBA3	-1.76694	0.00198613	0.0402204
ENSG00000137767.14	SQOR	0.375172	0.00197732	0.0402204
ENSG00000131725.14	WDR44	0.38841	0.00198387	0.0402204
ENSG00000157064.11	NMNAT2	0.840944	0.00200254	0.0403971
ENSG00000074803.21	SLC12A1	-0.69465	0.00200823	0.0404614
ENSG00000164163.11	ABCE1	0.292711	0.00203047	0.0406179
ENSG00000089472.18	HEPH	-2.42336	0.00202284	0.0406179
ENSG00000141401.12	IMPA2	-0.348925	0.00203102	0.0406179
ENSG00000104368.19	PLAT	1.99811	0.00202902	0.0406179
ENSG00000012171.20	SEMA3B	-0.391975	0.00202374	0.0406179
ENSG00000136114.17	THSD1	0.467697	0.0020305	0.0406179
ENSG00000127507.18	ADGRE2	0.894342	0.00206699	0.0410157
ENSG00000136881.12	BAAT	0.973647	0.00206568	0.0410157
ENSG00000165475.15	CRYL1	-0.297825	0.00207114	0.0410157
ENSG00000134531.10	EMP1	-0.252784	0.00206928	0.0410157
ENSG00000212724.3	KRTAP2-3	0.752297	0.00205627	0.0410157
ENSG00000144136.11	SLC20A1	0.543163	0.0020616	0.0410157
ENSG00000114850.7	SSR3	0.269299	0.00206239	0.0410157
ENSG00000090372.15	STRN4	-0.602782	0.00205395	0.0410157
ENSG00000196498.15	NCOR2	-0.300733	0.00207571	0.0410561
ENSG00000159069.14	FBXW5	-0.265507	0.0020812	0.041095
ENSG00000185339.10	TCN2	-0.304112	0.00208275	0.041095
ENSG00000157654.19	PALM2AKAP2	0.53176	0.00209063	0.0412004
ENSG00000111206.13	FOXM1	0.630604	0.00210944	0.0414512
ENSG00000182195.9	LDOC1	-0.353773	0.00211103	0.0414512
ENSG00000164124.11	TMEM144	0.422917	0.00210684	0.0414512
ENSG00000232079.7	LINC01697	-1.06911	0.0021163	0.0415045
ENSG00000144579.9	CTDSP1	-0.488645	0.00212581	0.0416407
ENSG00000176978.15	DPP7	-0.278726	0.00213218	0.0417152
ENSG00000143369.15	ECM1	1.1522	0.00214379	0.0418704
ENSG00000138768.15	USO1	0.261264	0.00214528	0.0418704
ENSG00000140545.16	MFGE8	0.508461	0.00214972	0.0419066
ENSG00000176974.22	SHMT1	-0.299648	0.00215303	0.0419208
ENSG00000070731.11	ST6GALNAC2	-0.554727	0.00217817	0.0423594
ENSG00000143382.16	ADAMTSL4	0.739282	0.00219568	0.0423812
ENSG00000072210.19	ALDH3A2	-0.481897	0.00219754	0.0423812
ENSG00000163453.11	IGFBP7	-0.760011	0.00219758	0.0423812
ENSG00000100196.11	KDELR3	0.31021	0.00218195	0.0423812
ENSG00000143228.13	NUF2	1.14661	0.0021879	0.0423812
ENSG00000111331.14	OAS3	0.603576	0.00219311	0.0423812
ENSG00000146250.7	PRSS35	-0.698699	0.00219465	0.0423812
ENSG00000122786.20	CALD1	0.363977	0.00220967	0.0424514
ENSG00000176444.19	CLK2	-0.56926	0.00221559	0.0424514
ENSG00000101608.13	MYL12A	0.228203	0.00221693	0.0424514
ENSG00000164134.14	NAA15	0.305799	0.00220966	0.0424514
ENSG00000138698.15	RAP1GDS1	0.29278	0.00221351	0.0424514
ENSG00000269113.4	TRABD2B	-0.699387	0.00220888	0.0424514
ENSG00000166313.20	APBB1	-0.321391	0.0022321	0.0425511
ENSG00000086062.13	B4GALT1	-0.26904	0.00223263	0.0425511
ENSG00000099219.15	ERMP1	-0.407296	0.00223242	0.0425511
ENSG00000078808.20	SDF4	-0.575564	0.00223073	0.0425511
ENSG00000173327.8	MAP3K11	-0.457874	0.00224163	0.0426224
ENSG00000076382.17	SPAG5	0.948906	0.00223921	0.0426224
ENSG00000178531.6	CTXN1	-0.659281	0.00225134	0.0427069
ENSG00000130726.12	TRIM28	-0.481355	0.0022496	0.0427069
ENSG00000103037.12	SETD6	-0.501149	0.0022581	0.0427852
ENSG00000100239.16	PPP6R2	-0.406742	0.00226388	0.0428446
ENSG00000159423.17	ALDH4A1	-0.2557	0.00226841	0.0428803
ENSG00000081985.14	IL12RB2	1.05478	0.00228487	0.0431413
ENSG00000111229.16	ARPC3	0.240901	0.00228775	0.0431453
ENSG00000165732.14	DDX21	0.30714	0.00229915	0.043164
ENSG00000132376.20	INPP5K	-0.281403	0.00229203	0.043164
ENSG00000119655.11	NPC2	0.26564	0.00229846	0.043164
ENSG00000198574.6	SH2D1B	2.35127	0.00229938	0.043164
ENSG00000154065.17	ANKRD29	0.638029	0.00230245	0.0431716
ENSG00000004897.12	CDC27	0.315612	0.00232757	0.0435923
ENSG00000160570.14	DEDD2	-0.360792	0.00234021	0.0436776
ENSG00000157483.9	MYO1E	0.327086	0.00234001	0.0436776
ENSG00000139194.8	RBP5	-0.942072	0.00233841	0.0436776
ENSG00000129354.12	AP1M2	-0.285606	0.00235399	0.0436828
ENSG00000186635.16	ARAP1	-0.260877	0.00235206	0.0436828
ENSG00000047648.23	ARHGAP6	-0.605717	0.00238358	0.0436828
ENSG00000188042.8	ARL4C	0.377891	0.00238288	0.0436828
ENSG00000164687.11	FABP5	0.782184	0.00236305	0.0436828
ENSG00000111358.14	GTF2H3	0.454459	0.00235141	0.0436828
ENSG00000169032.11	MAP2K1	-0.38532	0.00236092	0.0436828
ENSG00000008323.16	PLEKHG6	-1.00486	0.00237041	0.0436828
ENSG00000164050.13	PLXNB1	-0.265335	0.00234564	0.0436828
ENSG00000160972.10	PPP1R16A	-0.479121	0.00238096	0.0436828
ENSG00000079337.16	RAPGEF3	-0.244001	0.00237838	0.0436828
ENSG00000147509.14	RGS20	0.613964	0.00238342	0.0436828
ENSG00000170381.15	SEMA3E	0.951404	0.0023767	0.0436828
ENSG00000292345.1	ZBED1	-0.381764	0.0023551	0.0436828
ENSG00000136235.17	GPNMB	0.375952	0.00239683	0.043876
ENSG00000138802.11	SEC24B	-0.353749	0.00240834	0.0440371
ENSG00000169599.13	NFU1	0.336033	0.00241236	0.0440609
ENSG00000164932.13	CTHRC1	1.01432	0.00241536	0.0440661
ENSG00000165169.11	DYNLT3	0.30666	0.00241879	0.044079
ENSG00000046604.14	DSG2	0.219231	0.00243827	0.0442848
ENSG00000148572.16	NRBF2	0.410084	0.00243824	0.0442848
ENSG00000166340.18	TPP1	0.241511	0.00244901	0.0444301
ENSG00000033627.18	ATP6V0A1	0.277136	0.00246398	0.0445019
ENSG00000172183.16	ISG20	0.846748	0.00246457	0.0445019
ENSG00000064547.14	LPAR2	-0.336977	0.0024608	0.0445019
ENSG00000141682.12	PMAIP1	0.633989	0.00245651	0.0445019
ENSG00000292343.1	AKAP17A	-0.406249	0.0024785	0.0445688
ENSG00000227911.3	LINC02344	-1.29101	0.00247864	0.0445688
ENSG00000180730.5	SHISA2	-0.596533	0.00247476	0.0445688
ENSG00000185551.15	NR2F2	-0.394638	0.00248704	0.0446703
ENSG00000145103.15	ILDR1	-0.320233	0.00249764	0.0447915
ENSG00000136153.20	LMO7	0.313662	0.00249931	0.0447915
ENSG00000174428.19	GTF2IRD2B	-0.491	0.00250792	0.0448467
ENSG00000197852.12	INKA2	-0.670499	0.00250638	0.0448467
ENSG00000119242.9	CCDC92	-0.399983	0.00251477	0.0448703
ENSG00000130204.13	TOMM40	-0.607727	0.00251345	0.0448703
ENSG00000166189.8	HPS6	-0.559828	0.0025391	0.0452546
ENSG00000187566.6	NHLRC1	-0.918765	0.00255236	0.0453911
ENSG00000065717.16	TLE2	-1.5018	0.00255217	0.0453911
ENSG00000072832.15	CRMP1	-0.663906	0.0025604	0.0454154
ENSG00000115648.14	MLPH	0.571648	0.00256226	0.0454154
ENSG00000174099.12	MSRB3	0.58414	0.00256773	0.0454154
ENSG00000118495.21	PLAGL1	-0.371638	0.0025641	0.0454154
ENSG00000149809.17	TM7SF2	-0.279416	0.00256519	0.0454154
ENSG00000005448.17	WDR54	-0.379566	0.00257625	0.0455166
ENSG00000146731.11	CCT6A	0.226465	0.00258187	0.045564
ENSG00000123933.17	MXD4	-0.450502	0.00258737	0.045564
ENSG00000167552.15	TUBA1A	0.254317	0.00258698	0.045564
ENSG00000130193.8	THEM6	-0.576895	0.00259025	0.0455654
ENSG00000103449.13	SALL1	-0.362651	0.00259815	0.0456548
ENSG00000117228.11	GBP1	0.390499	0.0026107	0.0457761
ENSG00000051180.17	RAD51	0.631865	0.00263217	0.0461013
ENSG00000119574.13	ZBTB45	-0.583841	0.00263493	0.0461013
ENSG00000178685.14	PARP10	-0.302087	0.00263891	0.0461212
ENSG00000130717.13	UCK1	-0.314692	0.0026437	0.0461552
ENSG00000070610.14	GBA2	-0.300029	0.00265324	0.0462704
ENSG00000128228.5	SDF2L1	-0.36768	0.002656	0.0462704
ENSG00000095303.17	PTGS1	0.881865	0.00265948	0.0462813
ENSG00000204967.13	PCDHA4	-0.544446	0.0026908	0.0466652
ENSG00000071242.12	RPS6KA2	-0.594823	0.00269305	0.0466652
ENSG00000134215.16	VAV3	-0.404723	0.00269159	0.0466652
ENSG00000115295.21	CLIP4	0.291149	0.00269986	0.0467034
ENSG00000204389.10	HSPA1A	-0.287117	0.00270102	0.0467034
ENSG00000184792.16	OSBP2	-0.479722	0.00270667	0.0467513
ENSG00000162366.8	PDZK1IP1	0.431587	0.00272295	0.0469825
ENSG00000165410.15	CFL2	0.321648	0.0027343	0.0471281
ENSG00000063660.9	GPC1	-0.375477	0.00274696	0.047246
ENSG00000085276.19	MECOM	-0.347781	0.00274676	0.047246
ENSG00000144452.15	ABCA12	0.404941	0.00277134	0.0475644
ENSG00000188517.17	COL25A1	-1.98505	0.00276852	0.0475644
ENSG00000136295.16	TTYH3	-0.405248	0.00278569	0.0477601
ENSG00000162618.15	ADGRL4	0.911516	0.00280036	0.0479105
ENSG00000119396.12	RAB14	0.239708	0.00279866	0.0479105
ENSG00000119326.15	CTNNAL1	0.300352	0.00281118	0.047921
ENSG00000083520.15	DIS3	0.296914	0.00280568	0.047921
ENSG00000134452.20	FBH1	-0.32306	0.0028128	0.047921
ENSG00000183023.19	SLC8A1	0.391859	0.00280927	0.047921
ENSG00000128510.12	CPA4	0.614905	0.00282297	0.0480438
ENSG00000177058.12	SLC38A9	0.378815	0.00282799	0.0480788
ENSG00000103043.15	VAC14	-0.32388	0.00284217	0.0482692
ENSG00000132744.8	ACY3	-1.5738	0.00286309	0.0484723
ENSG00000162399.9	BSND	-0.807581	0.00286304	0.0484723
ENSG00000104419.17	NDRG1	-0.281741	0.00285954	0.0484723
ENSG00000122694.16	GLIPR2	0.509409	0.00287678	0.048552
ENSG00000175309.15	PHYKPL	-0.355254	0.0028712	0.048552
ENSG00000132341.12	RAN	0.226417	0.00287563	0.048552
ENSG00000164764.11	SBSPON	-0.557541	0.00288164	0.0485834
ENSG00000129968.17	ABHD17A	-0.388687	0.002902	0.0486296
ENSG00000104164.12	BLOC1S6	0.299954	0.00290888	0.0486296
ENSG00000133639.6	BTG1	-0.344318	0.00289044	0.0486296
ENSG00000173153.17	ESRRA	-0.374929	0.00291136	0.0486296
ENSG00000152661.9	GJA1	0.55072	0.00289818	0.0486296
ENSG00000137193.14	PIM1	-0.615103	0.00291126	0.0486296
ENSG00000164211.13	STARD4	0.407299	0.00289391	0.0486296
ENSG00000185222.10	TCEAL9	0.359205	0.00290608	0.0486296
ENSG00000006015.18	REX1BD	-0.455343	0.00292126	0.0487448
ENSG00000135744.9	AGT	-0.379096	0.00292724	0.0487833
ENSG00000131236.18	CAP1	0.258475	0.00293081	0.0487833
ENSG00000175416.16	CLTB	-0.455057	0.00293682	0.0487833
ENSG00000067113.17	PLPP1	-0.314691	0.00294161	0.0487833
ENSG00000168528.12	SERINC2	-0.207344	0.00294124	0.0487833
ENSG00000185634.12	SHC4	1.33235	0.00293529	0.0487833
ENSG00000057608.17	GDI2	0.225198	0.00295222	0.0488693
ENSG00000049239.13	H6PD	-0.341449	0.00295885	0.0488693
ENSG00000184292.7	TACSTD2	-0.25048	0.00295434	0.0488693
ENSG00000033178.13	UBA6	0.294417	0.00295754	0.0488693
ENSG00000110880.11	CORO1C	0.241753	0.00296189	0.0488697
ENSG00000023445.17	BIRC3	0.930243	0.00296728	0.0489089
ENSG00000103978.17	TMEM87A	0.265172	0.00298229	0.0491064
ENSG00000198689.13	SLC9A6	0.276674	0.00299732	0.0493037
ENSG00000261236.8	BOP1	-0.485529	0.0030064	0.049403
ENSG00000174371.17	EXO1	0.817546	0.00301304	0.0494621
ENSG00000214711.10	CAPN14	0.848022	0.00303192	0.0497216
ENSG00000113552.16	GNPDA1	0.237562	0.00304647	0.0499098
ENSG00000101367.9	MAPRE1	0.24267	0.00305057	0.0499266
ENSG00000122971.9	ACADS	-0.261927	0.00306297	0.050079
ENSG00000067064.13	IDI1	0.239815	0.00306618	0.0500809
ENSG00000117475.14	BLZF1	0.272641	0.00307586	0.0501886
ENSG00000167741.11	GGT6	-0.799496	0.00307921	0.0501927
ENSG00000138413.14	IDH1	0.243748	0.00308562	0.0502056
ENSG00000131746.13	TNS4	1.87578	0.0030862	0.0502056
ENSG00000142459.9	EVI5L	-0.798173	0.0030916	0.0502401
ENSG00000248383.5	PCDHAC1	0.826509	0.00309451	0.0502401
ENSG00000095066.12	HOOK2	-0.337107	0.00310546	0.0503675
ENSG00000130748.7	TMEM160	-0.682009	0.0031168	0.0505008
ENSG00000150093.20	ITGB1	0.238414	0.00312866	0.0506042
ENSG00000185236.12	RAB11B	-0.248529	0.00313253	0.0506042
ENSG00000075223.14	SEMA3C	0.65588	0.00312981	0.0506042
ENSG00000108604.18	SMARCD2	-0.444376	0.0031368	0.0506226
ENSG00000115884.11	SDC1	-0.721007	0.00314039	0.0506302
ENSG00000154080.14	CHST9	-0.417965	0.00314908	0.0507199
ENSG00000152102.18	FAM168B	-0.270058	0.00315706	0.050798
ENSG00000142156.16	COL6A1	-0.44023	0.00316435	0.0508648
ENSG00000123384.14	LRP1	-0.456904	0.00317344	0.0509603
ENSG00000167280.17	ENGASE	-0.400113	0.00318194	0.0510464
ENSG00000120805.14	ARL1	0.258533	0.00319222	0.0510598
ENSG00000276975.4	HYDIN2	-0.845184	0.00318758	0.0510598
ENSG00000074527.13	NTN4	-0.65495	0.00318964	0.0510598
ENSG00000155100.11	OTUD6B	0.433701	0.00320513	0.0512158
ENSG00000170006.13	TMEM154	0.356813	0.00321125	0.051263
ENSG00000135678.12	CPM	0.243628	0.00322441	0.0514225
ENSG00000197746.15	PSAP	0.204591	0.00322835	0.0514347
ENSG00000136738.15	STAM	0.289492	0.00323249	0.0514501
ENSG00000089820.17	ARHGAP4	-0.408424	0.0033003	0.0522847
ENSG00000178568.16	ERBB4	-0.664217	0.00329861	0.0522847
ENSG00000189060.6	H1-0	-0.322869	0.00328977	0.0522847
ENSG00000107742.14	SPOCK2	0.615649	0.00330104	0.0522847
ENSG00000076554.16	TPD52	0.277527	0.00329456	0.0522847
ENSG00000198837.10	DENND4B	-0.374134	0.00330617	0.0523149
ENSG00000126247.11	CAPNS1	-0.238494	0.00332838	0.0526151
ENSG00000118785.15	SPP1	0.217236	0.00333368	0.0526474
ENSG00000131148.9	EMC8	-0.480576	0.0033605	0.0529165
ENSG00000204161.15	TMEM273	1.81167	0.00335875	0.0529165
ENSG00000120008.16	WDR11	0.242488	0.00336646	0.0529588
ENSG00000173811.11	CCDC13-AS1	-1.95407	0.00337092	0.0529776
ENSG00000141012.13	GALNS	-0.323891	0.00337726	0.0530259
ENSG00000160209.19	PDXK	-0.303651	0.00338053	0.0530259
ENSG00000132603.15	NIP7	0.307729	0.00339164	0.0531487
ENSG00000138061.12	CYP1B1	-0.847157	0.00339695	0.0531806
ENSG00000070950.10	RAD18	0.367304	0.0034145	0.0534039
ENSG00000138772.13	ANXA3	0.273238	0.00342073	0.053411
ENSG00000048649.14	RSF1	-0.311705	0.00342155	0.053411
ENSG00000011422.12	PLAUR	0.636117	0.00342701	0.0534449
ENSG00000177144.8	NUDT4B	-0.650363	0.00343627	0.0535379
ENSG00000151725.12	CENPU	0.775967	0.00346346	0.05378
ENSG00000133895.19	MEN1	-0.286072	0.00346508	0.05378
ENSG00000137267.7	TUBB2A	0.305768	0.00345675	0.05378
ENSG00000196584.4	XRCC2	0.872416	0.00346449	0.05378
ENSG00000101160.15	CTSZ	-0.440427	0.00347468	0.0538775
ENSG00000095380.11	NANS	0.356635	0.00349476	0.0541371
ENSG00000160294.11	MCM3AP	-0.347662	0.00350782	0.0542875
ENSG00000175155.11	YPEL2	-0.330259	0.00355056	0.0548967
ENSG00000163734.4	CXCL3	0.98804	0.00357918	0.0549203
ENSG00000105612.10	DNASE2	-0.25061	0.00357776	0.0549203
ENSG00000198018.7	ENTPD7	0.393625	0.00356843	0.0549203
ENSG00000160991.17	ORAI2	-0.310586	0.00357604	0.0549203
ENSG00000156414.20	TDRD9	-0.535886	0.00357197	0.0549203
ENSG00000118707.11	TGIF2	-0.36627	0.0035556	0.0549203
ENSG00000112715.26	VEGFA	-0.359723	0.00355915	0.0549203
ENSG00000060237.19	WNK1	-0.412462	0.00356264	0.0549203
ENSG00000172602.11	RND1	0.86816	0.00359074	0.0550456
ENSG00000110958.16	PTGES3	0.234148	0.00359888	0.0551182
ENSG00000105298.14	CACTIN	-0.465373	0.00361625	0.0553321
ENSG00000165246.15	NLGN4Y	-0.284916	0.00362158	0.0553614
ENSG00000153551.14	CMTM7	-0.402828	0.00366829	0.0557079
ENSG00000081052.14	COL4A4	-0.417307	0.00366207	0.0557079
ENSG00000145780.8	FEM1C	0.322338	0.00366362	0.0557079
ENSG00000108946.17	PRKAR1A	0.206839	0.0036575	0.0557079
ENSG00000143570.19	SLC39A1	1.12743	0.00366641	0.0557079
ENSG00000096063.16	SRPK1	0.289118	0.00366281	0.0557079
ENSG00000078902.16	TOLLIP	-0.236532	0.00366095	0.0557079
ENSG00000116127.20	ALMS1	0.428331	0.00367488	0.055716
ENSG00000197712.12	FAM114A1	0.324589	0.00367569	0.055716
ENSG00000183723.13	CMTM4	-0.400173	0.00369314	0.0557609
ENSG00000007545.16	CRAMP1	-0.581625	0.00368956	0.0557609
ENSG00000053747.17	LAMA3	0.49162	0.00368979	0.0557609
ENSG00000144567.11	RETREG2	-0.452328	0.00369585	0.0557609
ENSG00000124568.12	SLC17A1	-0.374534	0.00369237	0.0557609
ENSG00000099326.9	MZF1	-0.606982	0.00370998	0.0559221
ENSG00000186094.18	AGBL4	-1.00344	0.00372618	0.0559583
ENSG00000095585.18	BLNK	-0.465647	0.00371956	0.0559583
ENSG00000137198.10	GMPR	-0.450704	0.0037221	0.0559583
ENSG00000198959.12	TGM2	0.673569	0.00372342	0.0559583
ENSG00000134152.11	KATNBL1	0.321456	0.00374725	0.0562226
ENSG00000117724.15	CENPF	0.773462	0.00376861	0.0564538
ENSG00000100218.12	RSPH14	-0.620038	0.00376962	0.0564538
ENSG00000122861.16	PLAU	0.534384	0.00377422	0.0564706
ENSG00000271225.1	BNIP3P4	1.13932	0.00382423	0.0566987
ENSG00000137812.21	KNL1	0.749304	0.0038015	0.0566987
ENSG00000041515.16	MYO16	0.872903	0.00379324	0.0566987
ENSG00000132182.13	NUP210	-0.313536	0.00382071	0.0566987
ENSG00000100599.16	RIN3	-0.765133	0.00381783	0.0566987
ENSG00000126903.16	SLC10A3	-0.285922	0.00379844	0.0566987
ENSG00000238227.8	TMEM250	-0.629752	0.00382443	0.0566987
ENSG00000153066.13	TXNDC11	-0.612225	0.00382229	0.0566987
ENSG00000109814.12	UGDH	0.306744	0.00381142	0.0566987
ENSG00000100439.11	ABHD4	-0.279765	0.00383323	0.0567773
ENSG00000130303.14	BST2	-0.269167	0.0038369	0.0567799
ENSG00000140836.17	ZFHX3	-0.379776	0.00384164	0.0567981
ENSG00000086232.13	EIF2AK1	-0.290784	0.00385396	0.0569284
ENSG00000144837.9	PLA1A	0.45123	0.00387559	0.0571439
ENSG00000115233.12	PSMD14	0.222401	0.0038799	0.0571553
ENSG00000187094.12	CCK	1.00015	0.00388371	0.0571596
ENSG00000154930.15	ACSS1	-0.762737	0.00389246	0.0572365
ENSG00000178904.19	DPY19L3	-0.332268	0.00389989	0.057279
ENSG00000170689.10	HOXB9	-0.37559	0.00390371	0.057279
ENSG00000179627.10	ZBTB42	-0.599341	0.00390595	0.057279
ENSG00000213722.10	DDAH2	-0.38007	0.00390979	0.0572835
ENSG00000198898.16	CAPZA2	0.228115	0.00391364	0.0572882
ENSG00000103460.17	TOX3	-0.457099	0.0039272	0.0574349
ENSG00000139926.16	FRMD6	0.522452	0.00394202	0.0575979
ENSG00000271121.2	NUDT4P2	-0.894593	0.00394545	0.0575979
ENSG00000229743.6	LINC01159	-0.637857	0.00395675	0.057659
ENSG00000117385.16	P3H1	-0.479115	0.00396448	0.0577199
ENSG00000055044.11	NOP58	0.27793	0.00396966	0.0577435
ENSG00000088451.11	TGDS	0.36598	0.00397864	0.0578222
ENSG00000125170.11	DOK4	-0.306811	0.0039987	0.0580098
ENSG00000184584.14	STING1	0.39537	0.00399796	0.0580098
ENSG00000103353.16	UBFD1	-0.456229	0.00401054	0.0581295
ENSG00000004864.14	SLC25A13	0.22799	0.00401663	0.0581658
ENSG00000102996.5	MMP15	-0.370022	0.00402189	0.0581901
ENSG00000105976.16	MET	0.303536	0.00402977	0.058252
ENSG00000083838.17	ZNF446	-0.516934	0.00405378	0.0585469
ENSG00000081803.17	CADPS2	-0.567227	0.00406655	0.0585749
ENSG00000196743.9	GM2A	0.317774	0.00406466	0.0585749
ENSG00000108829.10	LRRC59	0.300284	0.00406191	0.0585749
ENSG00000138442.11	WDR12	0.312655	0.00407175	0.0585978
ENSG00000119673.16	ACOT2	-0.528722	0.00410408	0.0589062
ENSG00000124249.7	KCNK15	-0.619378	0.00409933	0.0589062
ENSG00000187713.7	TMEM203	-0.577161	0.00410187	0.0589062
ENSG00000144908.14	ALDH1L1	-0.772134	0.00410914	0.0589267
ENSG00000133265.11	HSPBP1	-0.279845	0.00413384	0.0592219
ENSG00000283154.3	IQCJ-SCHIP1	-0.793244	0.00413702	0.0592219
ENSG00000146278.11	PNRC1	-0.591307	0.00414503	0.0592842
ENSG00000162337.12	LRP5	-0.671447	0.00415378	0.0593493
ENSG00000179899.8	PHC1P1	-0.603141	0.0041569	0.0593493
ENSG00000196396.10	PTPN1	0.317412	0.00416218	0.0593724
ENSG00000171174.15	RBKS	0.328731	0.00417075	0.0594423
ENSG00000168710.18	AHCYL1	-0.288028	0.00417618	0.0594675
ENSG00000111335.14	OAS2	1.89745	0.00418745	0.0595235
ENSG00000102243.13	VGLL1	0.625096	0.0041866	0.0595235
ENSG00000055163.21	CYFIP2	-0.272271	0.00419379	0.0595614
ENSG00000186871.7	ERCC6L	0.906697	0.00419885	0.0595811
ENSG00000117650.13	NEK2	0.798887	0.00420354	0.059592
ENSG00000124102.5	PI3	1.37192	0.00420697	0.059592
ENSG00000131067.17	GGT7	-0.329411	0.00424688	0.0600525
ENSG00000135655.16	USP15	0.253264	0.00424591	0.0600525
ENSG00000254122.3	PCDHGB7	-0.748305	0.00426176	0.0602104
ENSG00000141905.19	NFIC	-0.453981	0.00427169	0.0602981
ENSG00000257923.12	CUX1	-0.240061	0.00430091	0.0606051
ENSG00000123240.17	OPTN	0.319637	0.00429938	0.0606051
ENSG00000102024.19	PLS3	0.220905	0.00431117	0.0606969
ENSG00000145736.15	GTF2H2	0.402719	0.00431916	0.0607078
ENSG00000187626.9	ZKSCAN4	-0.518066	0.00431943	0.0607078
ENSG00000132932.19	ATP8A2	0.750314	0.00432773	0.0607718
ENSG00000225342.2	LRRK2-DT	-1.09455	0.0043385	0.0608704
ENSG00000132313.15	MRPL35	0.259024	0.00434291	0.0608746
ENSG00000121390.19	PSPC1	-0.413151	0.00434631	0.0608746
ENSG00000171729.14	TMEM51	-0.245467	0.00436028	0.0610177
ENSG00000123472.13	ATPAF1	-0.595203	0.00436522	0.0610263
ENSG00000196482.18	ESRRG	-0.505468	0.00437219	0.0610263
ENSG00000159399.10	HK2	0.334737	0.00437095	0.0610263
ENSG00000231991.4	ANXA2P2	0.300541	0.00439506	0.061053
ENSG00000254300.1	LINC01111	0.947335	0.00439228	0.061053
ENSG00000130881.14	LRP3	-2.01115	0.00439543	0.061053
ENSG00000007944.15	MYLIP	-0.341793	0.00439122	0.061053
ENSG00000065675.16	PRKCQ	-0.409263	0.00439669	0.061053
ENSG00000183309.12	ZNF623	-0.356401	0.00439352	0.061053
ENSG00000092853.14	CLSPN	0.88844	0.00440754	0.0610639
ENSG00000115594.12	IL1R1	0.356975	0.00440399	0.0610639
ENSG00000152518.8	ZFP36L2	-0.520168	0.00442882	0.0612893
ENSG00000111801.16	BTN3A3	0.372379	0.00445673	0.0613207
ENSG00000073614.13	KDM5A	-0.226827	0.004454	0.0613207
ENSG00000258441.1	LINC00641	0.734219	0.00444267	0.0613207
ENSG00000109674.4	NEIL3	0.989942	0.00444233	0.0613207
ENSG00000131408.15	NR1H2	-0.256013	0.00445942	0.0613207
ENSG00000140284.11	SLC27A2	-0.433818	0.00445279	0.0613207
ENSG00000149476.16	TKFC	-0.26548	0.00446134	0.0613207
ENSG00000188760.11	TMEM198	-0.557975	0.00445749	0.0613207
ENSG00000171365.17	CLCN5	-0.272179	0.00447873	0.0615076
ENSG00000090971.5	NAT14	-0.46067	0.00448683	0.0615667
ENSG00000180900.20	SCRIB	-0.56903	0.00453938	0.0622352
ENSG00000168542.17	COL3A1	-2.7633	0.00455586	0.0624083
ENSG00000100246.13	DNAL4	-0.365156	0.00456247	0.0624461
ENSG00000272758.7	WDR5B-DT	1.48627	0.00456857	0.0624769
ENSG00000117174.11	ZNHIT6	0.286963	0.00457731	0.0625437
ENSG00000118473.23	SGIP1	0.720589	0.00458219	0.0625489
ENSG00000064313.13	TAF2	0.268805	0.0045854	0.0625489
ENSG00000138346.16	DNA2	0.535582	0.00459883	0.0625988
ENSG00000151491.14	EPS8	0.275121	0.0046045	0.0625988
ENSG00000104356.11	POP1	0.449914	0.00460244	0.0625988
ENSG00000100784.12	RPS6KA5	-0.616481	0.00459499	0.0625988
ENSG00000154736.6	ADAMTS5	0.881606	0.00461284	0.0626597
ENSG00000012660.14	ELOVL5	0.234517	0.00463115	0.0628558
ENSG00000159461.15	AMFR	-0.609307	0.00464206	0.0628661
ENSG00000198910.14	L1CAM	-0.239058	0.00463888	0.0628661
ENSG00000079263.19	SP140	0.803485	0.00464354	0.0628661
ENSG00000054116.12	TRAPPC3	0.219096	0.00467249	0.0632052
ENSG00000156140.11	ADAMTS3	0.673086	0.00470477	0.0634975
ENSG00000075539.15	FRYL	0.271404	0.00470584	0.0634975
ENSG00000052344.16	PRSS8	-0.223234	0.00469886	0.0634975
ENSG00000005893.17	LAMP2	0.222375	0.0047152	0.063571
ENSG00000120875.9	DUSP4	0.751207	0.00474301	0.0637941
ENSG00000197085.11	NPSR1-AS1	-1.1164	0.00474355	0.0637941
ENSG00000197122.13	SRC	-0.587361	0.00473833	0.0637941
ENSG00000110876.10	SELPLG	0.758301	0.0047561	0.0639099
ENSG00000292334.1	SLC25A6	-0.203978	0.004764	0.063963
ENSG00000178401.16	DNAJC22	-0.576509	0.0047895	0.0642521
ENSG00000167987.11	VPS37C	-0.305303	0.00480518	0.0644093
ENSG00000107362.14	ABHD17B	-0.568717	0.00481021	0.0644234
ENSG00000178585.15	CTNNBIP1	-0.630551	0.00481697	0.0644607
ENSG00000258586.1	LINC02274	0.311361	0.00482717	0.064544
ENSG00000142751.15	GPN2	-0.336467	0.00484516	0.0645633
ENSG00000175352.12	NRIP3	0.430489	0.00484566	0.0645633
ENSG00000187994.14	RINL	-1.09614	0.00484878	0.0645633
ENSG00000134419.15	RPS15A	0.345308	0.00484707	0.0645633
ENSG00000141985.9	SH3GL1	-0.277433	0.0048525	0.0645633
ENSG00000156222.12	SLC28A1	-1.27859	0.00484728	0.0645633
ENSG00000124831.20	LRRFIP1	-0.215096	0.00490058	0.0651496
ENSG00000078699.22	CBFA2T2	-0.357183	0.00490949	0.0651916
ENSG00000065615.14	CYB5R4	0.304364	0.00491276	0.0651916
ENSG00000179598.6	PLD6	-1.20266	0.0049158	0.0651916
ENSG00000165801.10	ARHGEF40	-0.347171	0.00494434	0.0654349
ENSG00000007255.10	TRAPPC6A	-0.342832	0.00494625	0.0654349
ENSG00000150347.17	ARID5B	-0.268094	0.00495401	0.0654842
ENSG00000275074.2	NUDT18	-0.543636	0.00496131	0.0655273
ENSG00000171793.17	CTPS1	0.391317	0.00498623	0.0658028
ENSG00000134444.15	RELCH	0.274823	0.00499185	0.0658234
ENSG00000117595.13	IRF6	0.282366	0.00500123	0.0658936
ENSG00000269313.6	MAGIX	-0.897433	0.00501412	0.0659562
ENSG00000134802.18	SLC43A3	0.365898	0.00501357	0.0659562
ENSG00000261150.3	EPPK1	-0.363361	0.00502504	0.0660463
ENSG00000204444.11	APOM	-3.30003	0.00506494	0.066298
ENSG00000166347.19	CYB5A	-0.265907	0.0050728	0.066298
ENSG00000171303.8	KCNK3	-0.600621	0.00506309	0.066298
ENSG00000104756.17	KCTD9	0.330596	0.00507093	0.066298
ENSG00000164715.6	LMTK2	-0.346338	0.0050649	0.066298
ENSG00000253320.7	MAILR	-0.605237	0.00505888	0.066298
ENSG00000284753.2	EEF1AKMT4	-0.591299	0.00509831	0.0663148
ENSG00000158863.22	FHIP2B	-0.252842	0.00509207	0.0663148
ENSG00000277586.4	NEFL	0.30423	0.00509862	0.0663148
ENSG00000004700.16	RECQL	0.357904	0.0050862	0.0663148
ENSG00000106346.12	USP42	-0.558137	0.00508932	0.0663148
ENSG00000118298.12	CA14	-1.7414	0.00512073	0.0663364
ENSG00000174804.4	FZD4	-0.363703	0.00511533	0.0663364
ENSG00000140511.12	HAPLN3	1.10942	0.00511813	0.0663364
ENSG00000115919.15	KYNU	1.17261	0.0051058	0.0663364
ENSG00000153253.20	SCN3A	0.447819	0.00511748	0.0663364
ENSG00000128335.14	APOL2	0.304235	0.00513016	0.0663559
ENSG00000162373.13	BEND5	-0.835264	0.00514209	0.0663704
ENSG00000136156.15	ITM2B	-0.291202	0.00515186	0.0663704
ENSG00000156304.15	SCAF4	-0.448146	0.00514396	0.0663704
ENSG00000256235.3	SMIM3	0.448789	0.00514348	0.0663704
ENSG00000111424.12	VDR	-0.464193	0.00516019	0.0663704
ENSG00000188064.10	WNT7B	-0.950395	0.00515923	0.0663704
ENSG00000171443.7	ZNF524	-0.590141	0.00515562	0.0663704
ENSG00000104824.18	HNRNPL	-0.427757	0.00517196	0.0663871
ENSG00000138182.15	KIF20B	0.436339	0.00517259	0.0663871
ENSG00000107819.15	SFXN3	0.30809	0.00517376	0.0663871
ENSG00000125912.11	NCLN	-0.27651	0.00520724	0.0667178
ENSG00000167395.10	ZNF646	-0.376931	0.00520776	0.0667178
ENSG00000196352.18	CD55	0.506187	0.00521588	0.0667513
ENSG00000128602.11	SMO	-1.01093	0.00521861	0.0667513
ENSG00000196116.8	TDRD7	0.344783	0.00524001	0.0669722
ENSG00000011243.19	AKAP8L	-0.302443	0.00526185	0.0670927
ENSG00000078618.23	NRDC	0.232629	0.00525591	0.0670927
ENSG00000197170.10	PSMD12	0.233442	0.00526019	0.0670927
ENSG00000070915.10	SLC12A3	-0.852239	0.0052711	0.0671579
ENSG00000103510.20	KAT8	-0.498934	0.00530121	0.0674885
ENSG00000134871.19	COL4A2	-0.294342	0.00531185	0.0675709
ENSG00000165084.16	C8orf34	1.07756	0.00533573	0.0676715
ENSG00000179387.10	ELMOD2	0.256453	0.00532785	0.0676715
ENSG00000105185.12	PDCD5	0.348585	0.00534735	0.0676715
ENSG00000128655.19	PDE11A	0.743469	0.00533842	0.0676715
ENSG00000104866.11	PPP1R37	-0.663073	0.00534896	0.0676715
ENSG00000172046.21	USP19	-0.249535	0.00533661	0.0676715
ENSG00000148516.23	ZEB1	0.555977	0.00534534	0.0676715
ENSG00000140443.15	IGF1R	-0.360224	0.00537232	0.0679141
ENSG00000153064.12	BANK1	0.454275	0.00537751	0.0679266
ENSG00000115163.15	CENPA	1.02567	0.00538962	0.0680266
ENSG00000185567.7	AHNAK2	0.54824	0.00542792	0.0681438
ENSG00000026508.21	CD44	0.353181	0.00540633	0.0681438
ENSG00000111726.13	CMAS	0.255878	0.00542715	0.0681438
ENSG00000181381.15	DDX60L	0.43456	0.00543552	0.0681438
ENSG00000175984.16	DENND2C	0.630743	0.00544932	0.0681438
ENSG00000129654.8	FOXJ1	-0.710333	0.00544702	0.0681438
ENSG00000108506.14	INTS2	0.383068	0.00544691	0.0681438
ENSG00000119013.10	NDUFB3	0.254911	0.00542278	0.0681438
ENSG00000141542.11	RAB40B	-0.344845	0.00543684	0.0681438
ENSG00000144566.11	RAB5A	0.217233	0.00543234	0.0681438
ENSG00000174607.11	UGT8	-0.366336	0.00544409	0.0681438
ENSG00000138316.11	ADAMTS14	0.751162	0.00550613	0.068506
ENSG00000100201.23	DDX17	-0.251414	0.00548558	0.068506
ENSG00000198862.14	LTN1	0.275141	0.00549793	0.068506
ENSG00000103174.13	NAGPA	-0.63007	0.00550785	0.068506
ENSG00000103024.8	NME3	-0.392224	0.00550668	0.068506
ENSG00000196642.19	RABL6	-0.404618	0.00550072	0.068506
ENSG00000120915.14	EPHX2	-0.394039	0.00551979	0.0686019
ENSG00000165887.12	ANKRD2	-0.537844	0.00553926	0.0686669
ENSG00000266714.11	MYO15B	-0.641627	0.00553659	0.0686669
ENSG00000136159.4	NUDT15	0.319731	0.00554107	0.0686669
ENSG00000160094.15	ZNF362	-0.432659	0.00554195	0.0686669
ENSG00000185697.17	MYBL1	0.690024	0.00554885	0.0686999
ENSG00000179841.8	AKAP5	-0.788835	0.00556067	0.0687937
ENSG00000105329.11	TGFB1	-0.337425	0.00557369	0.0689022
ENSG00000182022.18	CHST15	0.40774	0.00558893	0.069038
ENSG00000127324.9	TSPAN8	0.618433	0.00560162	0.0691421
ENSG00000141568.21	FOXK2	-0.455053	0.0056107	0.0692015
ENSG00000129562.11	DAD1	0.225737	0.00562248	0.0692659
ENSG00000015568.13	RGPD5	0.272037	0.00562824	0.0692659
ENSG00000066923.19	STAG3	-0.695008	0.00562874	0.0692659
ENSG00000143476.18	DTL	0.509287	0.00569439	0.0699429
ENSG00000213339.9	QTRT1	-0.342705	0.00569669	0.0699429
ENSG00000116857.17	TMEM9	-0.205531	0.0056962	0.0699429
ENSG00000171604.12	CXXC5	-0.315245	0.00570666	0.0699594
ENSG00000037757.14	MRI1	-0.434894	0.00570498	0.0699594
ENSG00000164032.12	H2AZ1	0.281141	0.00571774	0.0700423
ENSG00000138639.18	ARHGAP24	-0.280622	0.00574002	0.0702092
ENSG00000159873.10	CCDC117	-0.560651	0.0057362	0.0702092
ENSG00000116525.14	TRIM62	-0.570787	0.00576225	0.070428
ENSG00000007174.18	DNAH9	-1.43378	0.00577378	0.0705157
ENSG00000269190.6	FBXO17	-0.40282	0.0058053	0.0706348
ENSG00000069998.12	HDHD5	-0.405098	0.00579762	0.0706348
ENSG00000058085.15	LAMC2	0.64285	0.00580159	0.0706348
ENSG00000136444.10	RSAD1	-0.403953	0.00579999	0.0706348
ENSG00000269556.9	TMEM185A	-0.295678	0.00580316	0.0706348
ENSG00000022267.19	FHL1	-0.566012	0.00582467	0.0708173
ENSG00000128709.13	HOXD9	-0.663408	0.00584568	0.0710196
ENSG00000162981.14	LRATD1	-0.223276	0.00587944	0.0713228
ENSG00000082898.19	XPO1	0.231942	0.00587682	0.0713228
ENSG00000109610.6	SOD3	-0.686375	0.00592577	0.0717775
ENSG00000041982.17	TNC	0.400524	0.00592532	0.0717775
ENSG00000135698.10	MPHOSPH6	0.433682	0.00593954	0.0718906
ENSG00000104892.17	KLC3	-0.448024	0.00594465	0.0718987
ENSG00000233476.3	EEF1A1P6	-0.251636	0.00596224	0.0720041
ENSG00000100417.12	PMM1	-0.361809	0.00595975	0.0720041
ENSG00000142675.18	CNKSR1	-0.345078	0.0059875	0.072148
ENSG00000132394.11	EEFSEC	-0.475603	0.00597978	0.072148
ENSG00000122545.22	SEPTIN7	0.245639	0.00598609	0.072148
ENSG00000169087.11	HSPBAP1	-0.500109	0.00599733	0.0722129
ENSG00000128000.17	ZNF780B	-0.616039	0.0060018	0.072213
ENSG00000102384.14	CENPI	0.679444	0.00604723	0.0723309
ENSG00000164850.16	GPER1	-0.641365	0.00604521	0.0723309
ENSG00000198934.5	MAGEE1	-0.415987	0.00604431	0.0723309
ENSG00000159593.15	NAE1	0.246374	0.00602567	0.0723309
ENSG00000186111.11	PIP5K1C	-0.25642	0.00603357	0.0723309
ENSG00000100028.12	SNRPD3	-0.33783	0.00604288	0.0723309
ENSG00000130340.17	SNX9	-0.338183	0.00602482	0.0723309
ENSG00000178821.13	TMEM52	-1.22531	0.00605222	0.0723368
ENSG00000142227.11	EMP3	0.614826	0.00606632	0.0724519
ENSG00000089101.19	CFAP61	-1.78795	0.00609591	0.0727517
ENSG00000176014.13	TUBB6	0.468166	0.00610062	0.0727544
ENSG00000162738.7	VANGL2	-0.650753	0.00611516	0.0728743
ENSG00000162819.12	BROX	0.251256	0.00612538	0.0728888
ENSG00000165259.14	HDX	0.401719	0.00612385	0.0728888
ENSG00000148672.10	GLUD1	-0.534642	0.00613768	0.0729817
ENSG00000130066.17	SAT1	0.188902	0.00617656	0.0733902
ENSG00000169031.21	COL4A3	-0.400471	0.00619289	0.0734778
ENSG00000151623.15	NR3C2	-0.404645	0.006193	0.0734778
ENSG00000115286.21	NDUFS7	-0.272135	0.00620128	0.0735223
ENSG00000075426.12	FOSL2	-0.216784	0.00623969	0.0737084
ENSG00000148943.12	LIN7C	0.237915	0.00623694	0.0737084
ENSG00000152082.15	MZT2B	-0.310188	0.00623948	0.0737084
ENSG00000150787.8	PTS	0.337731	0.00623776	0.0737084
ENSG00000198554.12	WDHD1	0.385932	0.00622973	0.0737084
ENSG00000146574.16	CCZ1B	0.269462	0.00625004	0.0737333
ENSG00000166471.11	TMEM41B	0.251835	0.00625089	0.0737333
ENSG00000120798.17	NR2C1	0.295155	0.00627362	0.0739476
ENSG00000085433.17	WDR47	0.238693	0.0062823	0.0739961
ENSG00000254221.3	PCDHGB1	-1.00069	0.0062961	0.0741048
ENSG00000100982.12	PCIF1	-0.248926	0.00631171	0.0742346
ENSG00000239857.7	GET4	-1.28779	0.0063177	0.0742513
ENSG00000204520.14	MICA	0.385551	0.00633002	0.0742714
ENSG00000119403.15	PHF19	0.499496	0.0063306	0.0742714
ENSG00000225234.1	TRAPPC12-AS1	-0.840615	0.00633743	0.0742714
ENSG00000120539.15	MASTL	0.475372	0.00634709	0.0743274
ENSG00000100124.15	ANKRD54	-0.440241	0.00635656	0.0743846
ENSG00000169083.18	AR	-0.883348	0.00636867	0.0744282
ENSG00000227057.10	WDR46	-0.40219	0.00636946	0.0744282
ENSG00000176715.17	ACSF3	-0.286631	0.00639169	0.0746342
ENSG00000197321.16	SVIL	0.334746	0.00639919	0.074668
ENSG00000138378.19	STAT4	1.36176	0.00641082	0.0747499
ENSG00000172057.10	ORMDL3	-0.226665	0.0064327	0.0748973
ENSG00000169018.6	FEM1B	-0.315378	0.00645442	0.0749887
ENSG00000163918.12	RFC4	0.436833	0.00645144	0.0749887
ENSG00000136450.13	SRSF1	0.297005	0.00644698	0.0749887
ENSG00000164576.12	SAP30L	-0.524464	0.00647831	0.0752124
ENSG00000177169.10	ULK1	-0.528235	0.0064863	0.0752513
ENSG00000169604.21	ANTXR1	-0.545817	0.0065068	0.0753275
ENSG00000123411.15	IKZF4	-0.62476	0.00650592	0.0753275
ENSG00000227039.8	ITGB2-AS1	0.827717	0.00650626	0.0753275
ENSG00000122958.15	VPS26A	0.275996	0.00651628	0.0753834
ENSG00000153885.15	KCTD15	-1.60905	0.00653063	0.0754418
ENSG00000177303.10	CASKIN2	-0.291347	0.00654343	0.0754718
ENSG00000137814.12	HAUS2	0.397029	0.00654719	0.0754718
ENSG00000111907.21	TPD52L1	0.251076	0.00656308	0.0755476
ENSG00000077152.12	UBE2T	0.447602	0.00655958	0.0755476
ENSG00000167434.10	CA4	-1.12463	0.00658367	0.0755701
ENSG00000099910.17	KLHL22	-0.316371	0.00657582	0.0755701
ENSG00000260259.1	LINC02166	-1.17188	0.00657869	0.0755701
ENSG00000178980.16	SELENOW	0.297873	0.00658014	0.0755701
ENSG00000085872.15	CHERP	-0.347681	0.00659423	0.0756378
ENSG00000114455.15	HHLA2	-0.680642	0.00659908	0.0756399
ENSG00000164951.16	PDP1	0.313034	0.0066357	0.0757663
ENSG00000100263.14	RHBDD3	-0.359373	0.00663813	0.0757663
ENSG00000162512.16	SDC3	-0.508698	0.00661973	0.0757663
ENSG00000137996.13	RTCA	0.252546	0.00667521	0.0761358
ENSG00000165804.16	ZNF219	-0.767728	0.00668609	0.0762064
ENSG00000178971.17	CTC1	0.39843	0.00670521	0.0763391
ENSG00000100097.12	LGALS1	0.78111	0.00670715	0.0763391
ENSG00000213937.4	CLDN9	-0.51542	0.00673538	0.0766067
ENSG00000138792.10	ENPEP	-0.498669	0.00676262	0.076736
ENSG00000153187.21	HNRNPU	-0.302551	0.00676567	0.076736
ENSG00000141425.18	RPRD1A	0.340136	0.00676196	0.076736
ENSG00000095587.9	TLL2	0.440399	0.00675234	0.076736
ENSG00000167969.13	ECI1	-0.755367	0.00677075	0.0767399
ENSG00000172530.22	BANP	-0.419342	0.00680635	0.0770895
ENSG00000177469.13	CAVIN1	-0.219304	0.00682287	0.0770927
ENSG00000068001.14	HYAL2	-0.266956	0.00681323	0.0770927
ENSG00000102471.16	NDFIP2	0.216138	0.00683114	0.0770927
ENSG00000126457.22	PRMT1	-0.212918	0.00682286	0.0770927
ENSG00000108528.14	SLC25A11	-0.26113	0.00682989	0.0770927
ENSG00000185730.8	ZNF696	-0.673766	0.00683515	0.0770927
ENSG00000086758.17	HUWE1	-0.219887	0.00686328	0.0771873
ENSG00000186185.14	KIF18B	0.960384	0.00686194	0.0771873
ENSG00000167700.9	MFSD3	-0.473312	0.00686761	0.0771873
ENSG00000171840.13	NINJ2	-0.908472	0.00684902	0.0771873
ENSG00000141076.18	UTP4	0.215998	0.00687144	0.0771873
ENSG00000160282.15	FTCD	-1.63863	0.00689626	0.0773516
ENSG00000118432.13	CNR1	0.481036	0.00690926	0.0774439
ENSG00000171346.16	KRT15	0.616461	0.00692831	0.0775502
ENSG00000165125.22	TRPV6	-0.644585	0.0069261	0.0775502
ENSG00000142731.11	PLK4	0.717281	0.00694436	0.0776763
ENSG00000206113.12	CFAP99	-0.921613	0.00695027	0.0776888
ENSG00000181634.8	TNFSF15	0.565347	0.00695626	0.0777022
ENSG00000124181.15	PLCG1	-0.360132	0.00697642	0.0778737
ENSG00000176697.20	BDNF	1.00868	0.00699832	0.0779037
ENSG00000168032.10	ENTPD3	0.861273	0.00699805	0.0779037
ENSG00000139343.11	SNRPF	0.358561	0.00699332	0.0779037
ENSG00000292366.1	VAMP7	-0.25175	0.00702028	0.0780946
ENSG00000125827.9	TMX4	-0.358767	0.00703541	0.0782093
ENSG00000185324.22	CDK10	-0.234604	0.00704513	0.0782101
ENSG00000100578.18	KIAA0586	0.356441	0.00704098	0.0782101
ENSG00000113356.13	POLR3G	0.701896	0.00705582	0.0782751
ENSG00000129646.16	QRICH2	-1.05973	0.00706463	0.0783193
ENSG00000267221.3	C17orf113	-1.2652	0.00709192	0.0784075
ENSG00000167740.10	CYB5D2	-0.250255	0.0070915	0.0784075
ENSG00000144381.18	HSPD1	0.191904	0.00708443	0.0784075
ENSG00000135451.13	TROAP	1.00907	0.0070881	0.0784075
ENSG00000004975.12	DVL2	-0.279312	0.00710825	0.0784804
ENSG00000139714.12	MORN3	-0.571844	0.00710806	0.0784804
ENSG00000118900.15	UBN1	-0.374178	0.00712256	0.0785321
ENSG00000182107.7	TMEM30B	-0.516551	0.00713479	0.0786135
ENSG00000186951.17	PPARA	-0.501033	0.00716592	0.0789029
ENSG00000156802.13	ATAD2	0.355061	0.00717118	0.078907
ENSG00000147383.11	NSDHL	0.481449	0.00717602	0.078907
ENSG00000105701.16	FKBP8	-0.219998	0.0072039	0.0790528
ENSG00000120696.9	KBTBD7	-0.371453	0.00720106	0.0790528
ENSG00000167978.19	SRRM2	-0.190117	0.00720305	0.0790528
ENSG00000130669.17	PAK4	-0.325004	0.00722187	0.0791965
ENSG00000163932.16	PRKCD	-0.590444	0.00723395	0.0792752
ENSG00000166770.12	ZNF667-AS1	-0.340577	0.00723993	0.0792873
ENSG00000153107.13	ANAPC1	0.283512	0.00727493	0.0795095
ENSG00000162882.15	HAAO	-1.44065	0.00727118	0.0795095
ENSG00000099849.15	RASSF7	-0.272208	0.00726908	0.0795095
ENSG00000107485.18	GATA3	-1.03163	0.00729383	0.0796513
ENSG00000211584.14	SLC48A1	-0.263694	0.00729773	0.0796513
ENSG00000143162.9	CREG1	-0.698767	0.00730949	0.0796724
ENSG00000126822.18	PLEKHG3	-0.287936	0.00730491	0.0796724
ENSG00000066629.19	EML1	-0.276316	0.00732327	0.0797155
ENSG00000124587.14	PEX6	-0.656951	0.00732013	0.0797155
ENSG00000134108.14	ARL8B	0.246805	0.00732863	0.0797204
ENSG00000130962.18	PRRG1	0.262044	0.00735644	0.0799692
ENSG00000106355.10	LSM5	0.381732	0.0073672	0.0800326
ENSG00000204386.12	NEU1	0.391261	0.00738819	0.0802069
ENSG00000070182.21	SPTB	-1.4991	0.0074095	0.0803844
ENSG00000108010.12	GLRX3	0.237327	0.00742022	0.0803931
ENSG00000075413.19	MARK3	-0.264556	0.00741924	0.0803931
ENSG00000082269.17	FAM135A	0.311267	0.00742796	0.0804233
ENSG00000131187.11	F12	-0.761112	0.00745257	0.0806253
ENSG00000159167.12	STC1	0.755701	0.00745656	0.0806253
ENSG00000141639.12	MAPK4	-1.46361	0.00746792	0.0806943
ENSG00000118454.13	ANKRD13C	0.243176	0.00748981	0.080877
ENSG00000147647.13	DPYS	-1.24334	0.0075177	0.0811241
ENSG00000203697.12	CAPN8	-1.46484	0.00753644	0.0811643
ENSG00000120705.13	ETF1	0.228276	0.00753313	0.0811643
ENSG00000152642.11	GPD1L	0.271827	0.00753615	0.0811643
ENSG00000145284.12	SCD5	-0.367714	0.00757817	0.0815596
ENSG00000071553.18	ATP6AP1	-0.211485	0.00759822	0.0817172
ENSG00000068078.20	FGFR3	-0.711486	0.007618	0.0817172
ENSG00000141458.13	NPC1	0.33572	0.00761333	0.0817172
ENSG00000187688.15	TRPV2	0.608334	0.00761006	0.0817172
ENSG00000164011.18	ZNF691	-0.405301	0.00761799	0.0817172
ENSG00000089639.11	GMIP	-0.294587	0.00766385	0.081938
ENSG00000144730.19	IL17RD	-0.420273	0.0076619	0.081938
ENSG00000175538.11	KCNE3	-0.510577	0.00765847	0.081938
ENSG00000143952.20	VPS54	-0.431127	0.00766283	0.081938
ENSG00000108953.17	YWHAE	0.246406	0.00764524	0.081938
ENSG00000120992.18	LYPLA1	0.233918	0.00767096	0.08196
ENSG00000179526.17	SHARPIN	-0.292303	0.00768979	0.0821071
ENSG00000166326.7	TRIM44	-0.251642	0.00770376	0.0822022
ENSG00000050405.14	LIMA1	0.253713	0.00772595	0.0823306
ENSG00000007520.4	TSR3	-0.794853	0.00772198	0.0823306
ENSG00000211460.12	TSN	0.209021	0.00774848	0.0825165
ENSG00000177191.3	B3GNT8	-0.669824	0.00776077	0.0825931
ENSG00000111711.10	GOLT1B	0.248593	0.0077693	0.0826263
ENSG00000099821.14	POLRMT	-0.448738	0.00777917	0.0826263
ENSG00000250479.9	CHCHD10	-0.547092	0.00778762	0.082662
ENSG00000179364.15	PACS2	-0.377291	0.00779369	0.0826722
ENSG00000175582.20	RAB6A	0.210819	0.00782158	0.0829139
ENSG00000163297.18	ANTXR2	0.405871	0.00790308	0.0830709
ENSG00000241685.10	ARPC1A	0.418758	0.00789608	0.0830709
ENSG00000153113.24	CAST	0.199073	0.00787442	0.0830709
ENSG00000105971.15	CAV2	0.265589	0.00789306	0.0830709
ENSG00000173992.9	CCS	-0.284276	0.00794573	0.0830709
ENSG00000153721.19	CNKSR3	-0.307453	0.00788855	0.0830709
ENSG00000241388.6	HNF1A-AS1	-0.516411	0.00791442	0.0830709
ENSG00000157542.11	KCNJ6	1.37091	0.00792197	0.0830709
ENSG00000236039.3	LINC02889	0.76108	0.00790302	0.0830709
ENSG00000079435.10	LIPE	-1.0427	0.00795419	0.0830709
ENSG00000154719.14	MRPL39	0.266782	0.00791527	0.0830709
ENSG00000142623.11	PADI1	1.08922	0.00789579	0.0830709
ENSG00000110844.14	PRPF40B	-0.404192	0.00787666	0.0830709
ENSG00000151490.15	PTPRO	0.593337	0.00789609	0.0830709
ENSG00000276600.5	RAB7B	0.47456	0.00793911	0.0830709
ENSG00000183421.12	RIPK4	-0.23743	0.00788554	0.0830709
ENSG00000158014.15	SLC30A2	-0.313958	0.00790373	0.0830709
ENSG00000144481.17	TRPM8	0.721286	0.0078929	0.0830709
ENSG00000184470.21	TXNRD2	-0.299583	0.00795419	0.0830709
ENSG00000111237.19	VPS29	0.242022	0.00793757	0.0830709
ENSG00000206579.10	XKR4	0.296674	0.00793901	0.0830709
ENSG00000136247.15	ZDHHC4	0.27637	0.00793452	0.0830709
ENSG00000139726.11	DENR	0.211438	0.00796856	0.0831674
ENSG00000143862.8	ARL8A	-0.300114	0.00797586	0.08319
ENSG00000164104.12	HMGB2	0.331216	0.00798773	0.0832602
ENSG00000092820.19	EZR	0.268062	0.00800442	0.0833807
ENSG00000163220.11	S100A9	1.21348	0.0080121	0.0834071
ENSG00000092439.16	TRPM7	0.233826	0.00805297	0.0837358
ENSG00000198856.13	OSTC	0.23962	0.00808193	0.0839186
ENSG00000204237.5	OXLD1	-0.378521	0.0080774	0.0839186
ENSG00000221968.9	FADS3	-0.253111	0.00808912	0.0839395
ENSG00000100253.13	MIOX	-0.779514	0.00811409	0.0841448
ENSG00000119669.5	IRF2BPL	-0.701094	0.00812349	0.0841545
ENSG00000167702.13	KIFC2	-0.870247	0.0081254	0.0841545
ENSG00000136160.17	EDNRB	-0.595689	0.00814663	0.0841594
ENSG00000126603.9	GLIS2	-0.610444	0.00813312	0.0841594
ENSG00000146021.15	KLHL3	-0.40427	0.0081396	0.0841594
ENSG00000160783.19	PMF1	-0.312938	0.00814204	0.0841594
ENSG00000165685.9	TMEM52B	-0.895645	0.00815314	0.084173
ENSG00000171314.9	PGAM1	0.238368	0.00817318	0.0842726
ENSG00000084693.16	AGBL5	-0.265177	0.00823522	0.0846895
ENSG00000081377.17	CDC14B	-0.419511	0.00824409	0.0846895
ENSG00000120738.8	EGR1	-0.513714	0.00823213	0.0846895
ENSG00000215041.10	NEURL4	-0.420821	0.00822003	0.0846895
ENSG00000136828.19	RALGPS1	-0.476315	0.00824495	0.0846895
ENSG00000167553.17	TUBA1C	0.323827	0.00823337	0.0846895
ENSG00000119787.14	ATL2	0.318899	0.00826956	0.0848349
ENSG00000066379.15	POLR1H	1.88373	0.0082675	0.0848349
ENSG00000164253.14	WDR41	0.252685	0.00828967	0.0849875
ENSG00000099284.15	MACROH2A2	-0.320435	0.00830741	0.0851155
ENSG00000139278.10	GLIPR1	0.781791	0.00832181	0.0851555
ENSG00000119446.14	RBM18	0.25691	0.00831977	0.0851555
ENSG00000213380.16	COG8	-0.336537	0.00832974	0.0851829
ENSG00000163931.17	TKT	-0.238501	0.00833557	0.0851888
ENSG00000135127.12	BICDL1	-0.564011	0.008349	0.0852186
ENSG00000115355.18	CCDC88A	0.430887	0.00834772	0.0852186
ENSG00000164111.15	ANXA5	0.189369	0.00836553	0.0852284
ENSG00000103034.15	NDRG4	-0.468499	0.00836747	0.0852284
ENSG00000135318.12	NT5E	0.38689	0.00837097	0.0852284
ENSG00000183828.15	NUDT14	-0.284387	0.00836053	0.0852284
ENSG00000130508.11	PXDN	-0.209182	0.00838564	0.0852707
ENSG00000146833.16	TRIM4	-0.453694	0.00838088	0.0852707
ENSG00000168067.12	MAP4K2	-0.364276	0.00839477	0.08531
ENSG00000125378.16	BMP4	-0.322506	0.00843013	0.0855622
ENSG00000120742.11	SERP1	-0.324742	0.00844108	0.0855661
ENSG00000131116.12	ZNF428	-0.29456	0.0084386	0.0855661
ENSG00000072778.20	ACADVL	-0.196862	0.00846436	0.0856967
ENSG00000127314.18	RAP1B	0.21418	0.00846452	0.0856967
ENSG00000103415.12	HMOX2	0.408125	0.00847279	0.0857268
ENSG00000137819.14	PAQR5	-0.259891	0.00854601	0.0862525
ENSG00000070526.15	ST6GALNAC1	1.35144	0.0085365	0.0862525
ENSG00000035403.18	VCL	0.2076	0.00853955	0.0862525
ENSG00000026025.16	VIM	0.329529	0.00854281	0.0862525
ENSG00000139990.18	DCAF5	-0.21386	0.00857504	0.0862852
ENSG00000119125.17	GDA	0.333987	0.00856492	0.0862852
ENSG00000185652.12	NTF3	1.03068	0.00857241	0.0862852
ENSG00000112655.16	PTK7	-0.317509	0.00857585	0.0862852
ENSG00000068903.21	SIRT2	-0.255447	0.0085658	0.0862852
ENSG00000129474.17	AJUBA	-0.223325	0.00860128	0.0864338
ENSG00000215256.6	DHRS4-AS1	-0.321378	0.00859708	0.0864338
ENSG00000170522.10	ELOVL6	0.368439	0.00861996	0.0865143
ENSG00000261272.1	MUC22	1.41608	0.00863065	0.086568
ENSG00000153294.12	ADGRF4	1.03026	0.0086656	0.0867603
ENSG00000105810.10	CDK6	0.273485	0.00865579	0.0867603
ENSG00000139323.14	POC1B	0.277096	0.00866587	0.0867603
ENSG00000151835.17	SACS	0.336884	0.0086849	0.0868972
ENSG00000243449.8	C4orf48	-0.76264	0.0086948	0.086903
ENSG00000161179.14	YDJC	-0.387701	0.0086962	0.086903
ENSG00000240445.6	FOXO3B	-0.579445	0.00871812	0.0870684
ENSG00000178605.14	GTPBP6	-1.37308	0.00873508	0.0871842
ENSG00000170122.6	FOXD4	-2.59623	0.00874611	0.0872406
ENSG00000238113.7	LINC01410	1.13662	0.00877439	0.0874688
ENSG00000159618.16	ADGRG5	-1.64553	0.00881422	0.0877042
ENSG00000100228.14	RAB36	-0.237367	0.00881172	0.0877042
ENSG00000127561.16	SYNGR3	-0.721977	0.00881265	0.0877042
ENSG00000180902.18	D2HGDH	-0.36793	0.0088424	0.0878193
ENSG00000051128.19	HOMER3	-0.423237	0.00884037	0.0878193
ENSG00000161091.15	MFSD12	-0.387461	0.00885286	0.0878193
ENSG00000198324.14	PHETA1	-0.35934	0.00883727	0.0878193
ENSG00000109332.20	UBE2D3	0.189071	0.00885077	0.0878193
ENSG00000172638.13	EFEMP2	-0.340876	0.00886157	0.087852
ENSG00000137628.18	DDX60	0.257236	0.0088692	0.0878739
ENSG00000176945.18	MUC20	0.525689	0.0088884	0.0880104
ENSG00000180263.14	FGD6	0.243278	0.00890678	0.0880677
ENSG00000118257.17	NRP2	1.17789	0.00891048	0.0880677
ENSG00000142949.17	PTPRF	-0.217109	0.0089069	0.0880677
ENSG00000103202.13	NME4	-0.241653	0.00892559	0.0881633
ENSG00000205336.14	ADGRG1	-0.164865	0.00894503	0.088275
ENSG00000131153.9	GINS2	0.530614	0.00894779	0.088275
ENSG00000124145.6	SDC4	-0.178502	0.00898381	0.0885228
ENSG00000160360.13	GPSM1	-0.513107	0.00899208	0.0885504
ENSG00000134684.13	YARS1	-0.238981	0.00899804	0.0885554
ENSG00000137106.18	GRHPR	-0.20677	0.00900912	0.0885969
ENSG00000166035.11	LIPC	-0.422391	0.00901354	0.0885969
ENSG00000181751.10	MACIR	0.344162	0.00901865	0.0885969
ENSG00000146826.17	TRAPPC14	-0.587962	0.00902959	0.0886507
ENSG00000153086.14	ACMSD	-0.39887	0.00905803	0.0887318
ENSG00000168096.15	ANKS3	-0.318298	0.00905219	0.0887318
ENSG00000078269.15	SYNJ2	-0.279502	0.00905974	0.0887318
ENSG00000132485.14	ZRANB2	0.259629	0.00904608	0.0887318
ENSG00000116106.12	EPHA4	0.312444	0.00907969	0.0888736
ENSG00000242259.9	C22orf39	-0.266582	0.0090864	0.0888856
ENSG00000135677.11	GNS	0.18018	0.00909368	0.0889032
ENSG00000164418.22	GRIK2	0.691856	0.00910827	0.0889386
ENSG00000145725.21	PPIP5K2	0.230354	0.00910509	0.0889386
ENSG00000049283.19	EPN3	-0.948258	0.00912168	0.0889478
ENSG00000125967.17	NECAB3	-0.481643	0.00912347	0.0889478
ENSG00000214192.3	UBE2V1P2	0.681783	0.00912567	0.0889478
ENSG00000100379.18	KCTD17	-0.37908	0.00916402	0.0892144
ENSG00000162714.13	ZNF496	-0.436942	0.0091602	0.0892144
ENSG00000069206.15	ADAM7	-0.502203	0.00918135	0.0892225
ENSG00000133315.12	MACROD1	-0.920984	0.00917608	0.0892225
ENSG00000137216.19	TMEM63B	0.281225	0.00917154	0.0892225
ENSG00000100360.15	IFT27	-0.398179	0.00919796	0.0893303
ENSG00000163625.17	WDFY3	-0.31119	0.00920397	0.0893353
ENSG00000130762.15	ARHGEF16	-0.295955	0.00923779	0.0894645
ENSG00000009307.17	CSDE1	0.174513	0.00922668	0.0894645
ENSG00000184731.6	FAM110C	-0.50843	0.00924518	0.0894645
ENSG00000134240.12	HMGCS2	-2.52338	0.00922995	0.0894645
ENSG00000115364.14	MRPL19	0.224176	0.00925169	0.0894645
ENSG00000181019.13	NQO1	-0.371457	0.0092559	0.0894645
ENSG00000168679.18	SLC16A4	-0.207675	0.00924684	0.0894645
ENSG00000167105.8	TMEM92	0.746082	0.00926933	0.089541
ENSG00000075711.21	DLG1	0.235976	0.00929174	0.0896947
ENSG00000101557.15	USP14	0.223859	0.00929631	0.0896947
ENSG00000146386.8	ABRACL	0.308011	0.00930945	0.0897681
ENSG00000103365.15	GGA2	-0.208085	0.00933925	0.0898977
ENSG00000175318.12	GRAMD2A	-0.477635	0.00933122	0.0898977
ENSG00000229809.9	ZNF688	-0.497809	0.00933952	0.0898977
ENSG00000101347.11	SAMHD1	0.370199	0.00935397	0.0899835
ENSG00000110321.19	EIF4G2	0.16875	0.00937712	0.0900408
ENSG00000125388.20	GRK4	-0.843354	0.00936578	0.0900408
ENSG00000155465.21	SLC7A7	-0.443128	0.00937351	0.0900408
ENSG00000086200.17	IPO11	0.267415	0.00938842	0.0900417
ENSG00000100567.13	PSMA3	0.205068	0.00939333	0.0900417
ENSG00000139725.8	RHOF	0.478482	0.0094106	0.0901538
ENSG00000176428.6	VPS37D	-0.637849	0.00941614	0.0901538
ENSG00000166532.16	RIMKLB	0.368459	0.00942217	0.0901582
ENSG00000143412.10	ANXA9	-0.681045	0.00943513	0.0901759
ENSG00000104093.14	DMXL2	0.405706	0.00943149	0.0901759
ENSG00000170473.17	PYM1	0.302141	0.00948057	0.0905208
ENSG00000158062.21	UBXN11	-0.313146	0.00948239	0.0905208
ENSG00000164088.18	PPM1M	-0.746302	0.00949347	0.0905681
ENSG00000109929.10	SC5D	0.218402	0.00949851	0.0905681
ENSG00000179348.13	GATA2	-1.13422	0.00951261	0.090592
ENSG00000237649.8	KIFC1	0.724502	0.00951777	0.090592
ENSG00000158156.9	XKR8	-0.430743	0.00950698	0.090592
ENSG00000174574.16	AKIRIN1	-0.380484	0.00956175	0.0908626
ENSG00000004142.12	POLDIP2	-0.203095	0.00956361	0.0908626
ENSG00000160087.21	UBE2J2	-0.327229	0.00956862	0.0908626
ENSG00000079332.16	SAR1A	0.198746	0.0095852	0.0909668
ENSG00000110628.16	SLC22A18	-1.02319	0.00960485	0.0910468
ENSG00000186470.14	BTN3A2	0.311584	0.0096253	0.0911341
ENSG00000072506.14	HSD17B10	-0.233955	0.00961978	0.0911341
ENSG00000178695.6	KCTD12	-0.604494	0.0096386	0.0912068
ENSG00000187109.15	NAP1L1	0.228463	0.00965322	0.0912919
ENSG00000083457.12	ITGAE	0.397984	0.0096666	0.0913651
ENSG00000168884.15	TNIP2	-0.391057	0.0097102	0.0916704
ENSG00000004487.18	KDM1A	-0.321302	0.00973879	0.0918085
ENSG00000109062.12	NHERF1	-0.295332	0.00973418	0.0918085
ENSG00000177042.16	TMEM80	-0.32077	0.00974181	0.0918085
ENSG00000165406.16	MARCHF8	-0.401055	0.00975856	0.0919129
ENSG00000151247.13	EIF4E	0.201695	0.00977695	0.0920327
ENSG00000187189.11	TSPYL4	-0.293703	0.00984786	0.0925927
ENSG00000162946.24	DISC1	-0.791679	0.00987983	0.0928395
ENSG00000181754.7	AMIGO1	-0.623848	0.00991336	0.0929392
ENSG00000179271.3	GADD45GIP1	-0.314538	0.00990428	0.0929392
ENSG00000188566.15	NDOR1	-0.35994	0.00991275	0.0929392
ENSG00000123131.13	PRDX4	0.217486	0.00991218	0.0929392
ENSG00000173598.14	NUDT4	-0.511519	0.00992009	0.0929485
ENSG00000196576.16	PLXNB2	-0.201181	0.00996976	0.0933073
ENSG00000076864.21	RAP1GAP	-0.498083	0.00996989	0.0933073
ENSG00000116273.6	PHF13	-0.315859	0.00998938	0.0934358
ENSG00000099624.8	ATP5F1D	-0.484527	0.0100465	0.0936442
ENSG00000174028.6	FAM3C2P	0.445066	0.0100395	0.0936442
ENSG00000130720.13	FIBCD1	1.67531	0.0100315	0.0936442
ENSG00000009694.14	TENM1	-0.701445	0.0100521	0.0936442
ENSG00000165091.18	TMC1	1.4229	0.010048	0.0936442
ENSG00000115504.15	EHBP1	0.36582	0.0100711	0.0937139
ENSG00000129933.21	MAU2	-0.258799	0.010071	0.0937139
ENSG00000083123.15	BCKDHB	0.267096	0.0101086	0.0940086
ENSG00000140534.14	TICRR	0.841346	0.0101179	0.0940413
ENSG00000204356.14	NELFE	-0.706581	0.0101304	0.0941036
ENSG00000141497.14	ZMYND15	-1.07185	0.0101395	0.0941344
ENSG00000077232.19	DNAJC10	0.209177	0.0101794	0.094289
ENSG00000224897.9	POT1-AS1	-0.828827	0.0101762	0.094289
ENSG00000125968.9	ID1	-0.713753	0.0101957	0.0943855
ENSG00000163814.8	CDCP1	0.301347	0.0102265	0.094402
ENSG00000089199.10	CHGB	-0.941697	0.0102261	0.094402
ENSG00000189014.7	SHLD2P3	-0.803357	0.0102133	0.094402
ENSG00000092445.12	TYRO3	-0.873822	0.0102185	0.094402
ENSG00000102870.6	ZNF629	-0.23426	0.010226	0.094402
ENSG00000244405.8	ETV5	0.394153	0.0102364	0.0944394
ENSG00000214018.3	RRM2P3	1.16628	0.010274	0.0947318
ENSG00000100852.14	ARHGAP5	0.257256	0.0103104	0.0948476
ENSG00000006756.16	ARSD	-0.230564	0.0103086	0.0948476
ENSG00000091317.8	CMTM6	0.229656	0.0103007	0.0948476
ENSG00000159173.20	TNNI1	-0.473121	0.0102969	0.0948476
ENSG00000156521.14	TYSND1	-0.495015	0.0103158	0.0948476
ENSG00000005700.15	IBTK	0.246391	0.0103566	0.0951695
ENSG00000113161.17	HMGCR	0.267723	0.0103766	0.0951908
ENSG00000121621.7	KIF18A	0.533482	0.010374	0.0951908
ENSG00000112378.12	PERP	0.22257	0.0103673	0.0951908
ENSG00000074755.15	ZZEF1	-0.316807	0.0103888	0.0952493
ENSG00000135631.17	RAB11FIP5	-0.313548	0.0104064	0.0953565
ENSG00000181555.22	SETD2	-0.276763	0.0104191	0.0954195
ENSG00000160993.4	ALKBH4	-0.386002	0.0104471	0.0956212
ENSG00000124207.17	CSE1L	0.19325	0.0104667	0.0956944
ENSG00000104946.14	TBC1D17	-0.271638	0.0104727	0.0956944
ENSG00000184497.13	TMEM255B	0.925279	0.0104683	0.0956944
ENSG00000084234.18	APLP2	-0.186437	0.0104913	0.0957022
ENSG00000233901.8	LINC01503	-0.440274	0.0104854	0.0957022
ENSG00000119986.7	AVPI1	0.441597	0.010505	0.0957728
ENSG00000101350.8	KIF3B	-0.231283	0.010551	0.096031
ENSG00000114209.15	PDCD10	0.241339	0.0105444	0.096031
ENSG00000174306.22	ZHX3	-0.277818	0.0105507	0.096031
ENSG00000070601.10	FRMPD1	-1.09376	0.0105627	0.096083
ENSG00000186063.13	AIDA	0.252352	0.0105922	0.0961191
ENSG00000100612.14	DHRS7	0.194923	0.0105956	0.0961191
ENSG00000110315.7	RNF141	0.199645	0.0105997	0.0961191
ENSG00000162302.13	RPS6KA4	-0.302797	0.0105921	0.0961191
ENSG00000121413.13	ZSCAN18	-0.360269	0.0105879	0.0961191
ENSG00000104852.15	SNRNP70	-0.260475	0.0106183	0.0962111
ENSG00000141367.13	CLTC	0.166143	0.010682	0.096721
ENSG00000181544.16	FANCB	0.918862	0.0106865	0.096721
ENSG00000105552.15	BCAT2	-0.279393	0.0107348	0.0968339
ENSG00000143443.10	C1orf56	-0.514718	0.0107328	0.0968339
ENSG00000108963.19	DPH1	-0.274181	0.0107141	0.0968339
ENSG00000138101.20	DTNB	-0.380814	0.0107285	0.0968339
ENSG00000148484.18	RSU1	0.193982	0.010727	0.0968339
ENSG00000198431.18	TXNRD1	0.232523	0.0107249	0.0968339
ENSG00000167754.13	KLK5	-0.526536	0.0107431	0.0968549
ENSG00000188549.13	CCDC9B	0.39199	0.0107656	0.097004
ENSG00000152076.19	CCDC74B	-0.558908	0.0108035	0.0972919
ENSG00000185085.2	INTS5	-0.227996	0.010839	0.097557
ENSG00000196550.11	FAM72A	1.02902	0.0108524	0.0976065
ENSG00000106348.19	IMPDH1	-0.224724	0.0108565	0.0976065
ENSG00000163535.18	SGO2	0.733037	0.0108727	0.0976981
ENSG00000103723.17	AP3B2	-0.635605	0.0108998	0.0977132
ENSG00000058668.16	ATP2B4	0.263004	0.0108832	0.0977132
ENSG00000104341.17	LAPTM4B	-0.374421	0.0109045	0.0977132
ENSG00000157110.16	RBPMS	-0.32775	0.0108971	0.0977132
ENSG00000254860.7	TMEM9B-AS1	0.847651	0.0108979	0.0977132
ENSG00000182057.5	OGFRP1	-0.587381	0.0109801	0.0982274
ENSG00000182568.18	SATB1	-0.628594	0.010976	0.0982274
ENSG00000182054.10	IDH2	-0.216825	0.011008	0.0983687
ENSG00000092421.17	SEMA6A	-0.228935	0.0110049	0.0983687
ENSG00000101850.13	GPR143	-0.30553	0.0110295	0.0985063
ENSG00000245849.8	RAD51-AS1	-0.591842	0.011044	0.0985814
ENSG00000134851.13	TMEM165	-0.397644	0.0110798	0.0988467
ENSG00000121691.7	CAT	-0.279625	0.0111215	0.0991638
ENSG00000243955.6	GSTA1	0.67644	0.0111399	0.0992622
ENSG00000130147.16	SH3BP4	-0.316024	0.0111595	0.0992622
ENSG00000124783.14	SSR1	0.194061	0.0111631	0.0992622
ENSG00000103266.11	STUB1	-0.346381	0.011162	0.0992622
ENSG00000156639.12	ZFAND3	-0.416494	0.0111595	0.0992622
ENSG00000143891.17	GALM	-0.395732	0.011231	0.0998089
ENSG00000063587.15	ZNF275	-0.437944	0.0112369	0.0998089
ENSG00000198074.10	AKR1B10	-0.468586	0.0112439	0.0998162
ENSG00000154027.19	AK5	0.340359	0.0112536	0.0998476
ENSG00000008277.15	ADAM22	-0.669734	0.0113509	0.100656
ENSG00000123179.14	EBPL	-0.70464	0.0113622	0.100702
ENSG00000160789.24	LMNA	-0.25872	0.0113836	0.100762
ENSG00000126005.17	MMP24OS	-0.354418	0.0113877	0.100762
ENSG00000169021.6	UQCRFS1	-0.227919	0.0113832	0.100762
ENSG00000067248.11	DHX29	0.25415	0.0114143	0.100942
ENSG00000157181.16	ODR4	0.236745	0.0114392	0.101107
ENSG00000138678.11	GPAT3	0.361143	0.0114636	0.101158
ENSG00000114631.11	PODXL2	-0.363522	0.0114614	0.101158
ENSG00000006128.12	TAC1	1.03454	0.0114622	0.101158
ENSG00000143515.20	ATP8B2	-0.434813	0.0114721	0.101178
ENSG00000091542.9	ALKBH5	-0.38407	0.0115051	0.10122
ENSG00000134780.10	DAGLA	-0.467076	0.0114862	0.10122
ENSG00000231074.11	HCG18	-0.262961	0.0115081	0.10122
ENSG00000169230.10	PRELID1	-0.31833	0.0114978	0.10122
ENSG00000165886.5	UBTD1	-0.284174	0.011494	0.10122
ENSG00000111199.12	TRPV4	-0.8828	0.0115146	0.101223
ENSG00000094914.14	AAAS	-0.413912	0.0115382	0.10132
ENSG00000241935.9	HOGA1	-0.440207	0.0115343	0.10132
ENSG00000132963.9	POMP	0.263008	0.0115523	0.101389
ENSG00000138092.11	CENPO	0.394059	0.0115799	0.101399
ENSG00000139318.8	DUSP6	0.37058	0.0115902	0.101399
ENSG00000289007.2	ENSG00000289007.2	-0.948875	0.011597	0.101399
ENSG00000179921.15	GPBAR1	-0.815989	0.0116035	0.101399
ENSG00000129493.15	HEATR5A	0.319845	0.0115711	0.101399
ENSG00000156650.14	KAT6B	-0.355292	0.0115655	0.101399
ENSG00000169100.14	SLC25A6	-0.226715	0.0115879	0.101399
ENSG00000085644.15	ZNF213	-0.52431	0.0115998	0.101399
ENSG00000162949.16	CAPN13	-0.559884	0.0116105	0.101406
ENSG00000277268.2	LHX1-DT	-1.87892	0.0116387	0.101489
ENSG00000171631.16	P2RY6	0.57879	0.0116372	0.101489
ENSG00000160961.12	ZNF333	-0.449903	0.0116364	0.101489
ENSG00000185100.12	ADSS1	-0.824911	0.0116625	0.101586
ENSG00000189067.14	LITAF	0.249462	0.0116593	0.101586
ENSG00000172667.11	ZMAT3	-0.264763	0.0116782	0.101669
ENSG00000129083.13	COPB1	0.179646	0.0117333	0.101875
ENSG00000251158.1	ENSG00000251158.1	-1.11979	0.0117197	0.101875
ENSG00000116120.11	FARSB	0.218406	0.0117332	0.101875
ENSG00000215251.5	FASTKD5	0.206696	0.0117159	0.101875
ENSG00000154822.18	PLCL2	-0.909253	0.0117326	0.101875
ENSG00000072736.19	NFATC3	-0.376241	0.0117671	0.102059
ENSG00000064545.15	TMEM161A	-0.251051	0.0117628	0.102059
ENSG00000155868.8	MED7	0.247683	0.0117825	0.102114
ENSG00000111725.11	PRKAB1	-0.217227	0.0117923	0.102114
ENSG00000128294.16	TPST2	-0.252013	0.011788	0.102114
ENSG00000164077.15	MON1A	-0.45676	0.0118379	0.102454
ENSG00000137877.10	SPTBN5	-1.68146	0.0118504	0.102507
ENSG00000186567.14	CEACAM19	-0.556536	0.0118589	0.102526
ENSG00000171206.16	TRIM8	-0.434274	0.0118721	0.102586
ENSG00000167522.17	ANKRD11	-0.293416	0.0119062	0.102826
ENSG00000170836.13	PPM1D	-0.367681	0.011941	0.102931
ENSG00000148082.10	SHC3	0.896144	0.0119402	0.102931
ENSG00000084073.10	ZMPSTE24	0.21685	0.0119438	0.102931
ENSG00000186376.15	ZNF75D	-0.320351	0.0119411	0.102931
ENSG00000006611.17	USH1C	-0.414895	0.0119551	0.102974
ENSG00000166716.10	ZNF592	-0.254874	0.0119702	0.10305
ENSG00000060718.22	COL11A1	0.886237	0.0119854	0.103125
ENSG00000107560.12	RAB11FIP2	-0.375248	0.0119921	0.103128
ENSG00000225190.12	PLEKHM1	0.335668	0.0120043	0.103178
ENSG00000112972.15	HMGCS1	0.305229	0.0120252	0.103303
ENSG00000077721.17	UBE2A	0.220705	0.0120415	0.103389
ENSG00000088970.16	KIZ	-0.302015	0.0120506	0.103412
ENSG00000198658.4	ABHD17AP1	-1.74042	0.0120718	0.103467
ENSG00000179593.16	ALOX15B	2.2677	0.012091	0.103467
ENSG00000166598.16	HSP90B1	0.18733	0.0120953	0.103467
ENSG00000198825.15	INPP5F	-0.320169	0.0120893	0.103467
ENSG00000196976.8	LAGE3	-0.544425	0.0120884	0.103467
ENSG00000176142.13	TMEM39A	0.263071	0.0120942	0.103467
ENSG00000163634.12	THOC7	0.242394	0.0121043	0.103489
ENSG00000099204.22	ABLIM1	-0.177744	0.0121135	0.103513
ENSG00000144712.13	CAND2	-1.29241	0.0121384	0.103587
ENSG00000293241.1	ENSG00000293241.1	-0.355095	0.0121398	0.103587
ENSG00000265808.4	SEC22B	0.20844	0.0121412	0.103587
ENSG00000133026.14	MYH10	0.187461	0.0121522	0.103626
ENSG00000144677.15	CTDSPL	-0.28215	0.0121833	0.103782
ENSG00000103044.11	HAS3	0.444071	0.0121769	0.103782
ENSG00000180011.7	PTGR3	-0.322794	0.0121916	0.103798
ENSG00000128805.15	ARHGAP22	0.995973	0.0122524	0.104084
ENSG00000111145.8	ELK3	0.257211	0.0122575	0.104084
ENSG00000170370.12	EMX2	-0.328759	0.0122585	0.104084
ENSG00000198715.13	GLMP	0.225807	0.0122575	0.104084
ENSG00000205420.11	KRT6A	1.9407	0.0122361	0.104084
ENSG00000019485.14	PRDM11	-0.644839	0.0122636	0.104084
ENSG00000288701.1	PRRC2B	-0.223273	0.0122704	0.104087
ENSG00000133048.13	CHI3L1	0.909266	0.0122791	0.104106
ENSG00000115255.12	REEP6	-0.220781	0.0123176	0.104377
ENSG00000167173.19	C15orf39	-0.458348	0.0123408	0.10452
ENSG00000142669.15	SH3BGRL3	0.387132	0.0123506	0.104548
ENSG00000175602.4	CCDC85B	-0.60088	0.0123752	0.104647
ENSG00000116685.17	KIAA2013	-0.610773	0.0123706	0.104647
ENSG00000106853.20	PTGR1	-0.348583	0.0123853	0.104678
ENSG00000178149.17	DALRD3	-0.262537	0.0124109	0.10484
ENSG00000143850.16	PLEKHA6	-0.200473	0.0124241	0.104842
ENSG00000054690.14	PLEKHH1	-0.377016	0.0124177	0.104842
ENSG00000170581.15	STAT2	0.234759	0.0124341	0.104872
ENSG00000105516.11	DBP	-1.18049	0.0124443	0.104904
ENSG00000088899.16	LZTS3	-0.525562	0.0124666	0.105003
ENSG00000158552.13	ZFAND2B	-0.234493	0.0124691	0.105003
ENSG00000293076.1	ENSG00000293076.1	-0.989875	0.0124771	0.105016
ENSG00000002016.18	RAD52	-0.454895	0.0124993	0.105094
ENSG00000065882.18	TBC1D1	-0.259685	0.0124987	0.105094
ENSG00000134001.15	EIF2S1	0.224305	0.0125156	0.105177
ENSG00000168917.9	SLC35G2	0.443288	0.0125281	0.105227
ENSG00000146476.11	ARMT1	0.205511	0.0125886	0.105462
ENSG00000213316.10	LTC4S	-1.53043	0.0125823	0.105462
ENSG00000221988.13	PPT2	0.640227	0.0125782	0.105462
ENSG00000025772.8	TOMM34	0.198171	0.0125798	0.105462
ENSG00000179922.6	ZNF784	-0.683529	0.0125872	0.105462
ENSG00000006125.18	AP2B1	0.187191	0.0125978	0.105485
ENSG00000178234.13	GALNT11	-0.229806	0.0126292	0.105693
ENSG00000105204.14	DYRK1B	-0.345107	0.0126739	0.105957
ENSG00000184454.7	NCMAP	-0.37481	0.0126803	0.105957
ENSG00000108187.16	PBLD	-0.242125	0.0126728	0.105957
ENSG00000160539.6	PLPP7	-0.435676	0.0127041	0.106101
ENSG00000047457.14	CP	1.10719	0.0127165	0.10615
ENSG00000175573.7	C11orf68	-0.415243	0.0127299	0.106153
ENSG00000087470.21	DNM1L	0.203492	0.0127279	0.106153
ENSG00000042980.14	ADAM28	-0.525229	0.0127601	0.106304
ENSG00000094804.12	CDC6	0.56144	0.0127616	0.106304
ENSG00000135519.8	KCNH3	-1.06019	0.0127678	0.106304
ENSG00000168061.17	SAC3D1	-1.15088	0.012775	0.10631
ENSG00000136856.18	SLC2A8	-0.398258	0.0128045	0.1065
ENSG00000109272.4	PF4V1	0.72912	0.0128286	0.106563
ENSG00000172943.21	PHF8	-0.264407	0.0128213	0.106563
ENSG00000115306.17	SPTBN1	0.227815	0.0128317	0.106563
ENSG00000135842.17	NIBAN1	0.268678	0.0128696	0.106823
ENSG00000006534.17	ALDH3B1	0.240089	0.012915	0.107077
ENSG00000288973.1	ENSG00000288973.1	-0.421598	0.01292	0.107077
ENSG00000242574.9	HLA-DMB	-0.294609	0.0129102	0.107077
ENSG00000107581.14	EIF3A	0.190165	0.0129412	0.107179
ENSG00000084731.15	KIF3C	0.310476	0.0129455	0.107179
ENSG00000126803.10	HSPA2	-0.276472	0.012961	0.107218
ENSG00000125901.6	MRPS26	-0.239845	0.0129701	0.107218
ENSG00000136531.19	SCN2A	-0.603116	0.0129685	0.107218
ENSG00000103145.11	HCFC1R1	-0.294273	0.0129773	0.107223
ENSG00000112167.11	SAYSD1	-0.324014	0.0129868	0.107246
ENSG00000196914.9	ARHGEF12	-0.242698	0.0129949	0.107259
ENSG00000169221.14	TBC1D10B	-0.400682	0.0130335	0.107523
ENSG00000168394.13	TAP1	0.89851	0.0130644	0.107723
ENSG00000154447.15	SH3RF1	-0.196119	0.0130763	0.107767
ENSG00000124767.7	GLO1	0.210219	0.0131164	0.108042
ENSG00000111885.7	MAN1A1	-0.589009	0.0131475	0.108243
ENSG00000213551.7	DNAJC9	0.384736	0.0131611	0.1083
ENSG00000144115.18	THNSL2	-0.301873	0.0131769	0.108375
ENSG00000016864.19	GLT8D1	-0.22966	0.013214	0.108626
ENSG00000152348.16	ATG10	0.416435	0.0132495	0.108807
ENSG00000205544.4	TMEM256	-0.982429	0.0132485	0.108807
ENSG00000257103.9	LSM14A	-0.249991	0.0133056	0.109212
ENSG00000120693.15	SMAD9	-1.48224	0.0133155	0.109238
ENSG00000205138.4	SDHAF1	-0.657603	0.0133391	0.109352
ENSG00000266970.3	SOCS3-DT	1.12749	0.0133428	0.109352
ENSG00000102699.6	PARP4	0.186392	0.0133599	0.109436
ENSG00000224183.1	SDHDP6	-0.341214	0.0133971	0.109575
ENSG00000170365.10	SMAD1	-0.247118	0.0133966	0.109575
ENSG00000082146.13	STRADB	-0.274364	0.0133933	0.109575
ENSG00000112249.14	ASCC3	0.229239	0.0134267	0.109762
ENSG00000090097.22	PCBP4	-0.238589	0.0134521	0.109914
ENSG00000102452.18	NALCN	0.541808	0.0134594	0.109919
ENSG00000196372.13	ASB13	-0.281717	0.0135014	0.110095
ENSG00000133943.21	DGLUCY	-0.213765	0.0134967	0.110095
ENSG00000151176.8	PLBD2	-0.21745	0.0134927	0.110095
ENSG00000101166.16	PRELID3B	0.23579	0.0135284	0.11026
ENSG00000197635.11	DPP4	0.198232	0.0135473	0.110359
ENSG00000108947.5	EFNB3	-0.833705	0.0135552	0.110367
ENSG00000078725.13	BRINP1	0.684473	0.0135947	0.110481
ENSG00000158161.16	EYA3	-0.271143	0.0135888	0.110481
ENSG00000162654.9	GBP4	1.40885	0.0135842	0.110481
ENSG00000170044.9	ZPLD1	0.810046	0.0135964	0.110481
ENSG00000166816.15	LDHD	-0.597742	0.0136431	0.110805
ENSG00000120733.15	KDM3B	-0.342959	0.0136514	0.110817
ENSG00000148925.11	BTBD10	0.249098	0.0136734	0.110884
ENSG00000069424.16	KCNAB2	-0.796418	0.0136802	0.110884
ENSG00000144118.14	RALB	0.181334	0.0136681	0.110884
ENSG00000079277.22	MKNK1	0.234317	0.0136886	0.110897
ENSG00000224051.7	CPTP	-0.241926	0.0137144	0.11105
ENSG00000139044.12	B4GALNT3	-0.572042	0.0137704	0.111393
ENSG00000106080.11	FKBP14	0.379404	0.0137691	0.111393
ENSG00000075399.14	VPS9D1	-0.39339	0.0137986	0.111565
ENSG00000134183.13	GNAT2	0.616423	0.0138219	0.111698
ENSG00000114529.13	C3orf52	0.445938	0.0138454	0.111832
ENSG00000135441.8	BLOC1S1	-0.424365	0.0138645	0.111856
ENSG00000173621.9	LRFN4	-0.634988	0.0138802	0.111856
ENSG00000130202.10	NECTIN2	-0.234723	0.0138573	0.111856
ENSG00000153707.19	PTPRD	-0.828754	0.0138829	0.111856
ENSG00000198169.9	ZNF251	-0.329826	0.0138815	0.111856
ENSG00000179750.16	APOBEC3B	0.537425	0.0139051	0.111882
ENSG00000130779.22	CLIP1	0.203151	0.0138937	0.111882
ENSG00000162073.14	PAQR4	-0.631164	0.0139067	0.111882
ENSG00000188505.5	NCCRP1	1.09825	0.0139353	0.112056
ENSG00000213949.10	ITGA1	-0.309127	0.0139642	0.112233
ENSG00000157514.18	TSC22D3	-0.267827	0.0139767	0.112278
ENSG00000154978.13	VOPP1	-0.233664	0.0139897	0.112326
ENSG00000023697.13	DERA	0.186429	0.0140203	0.112516
ENSG00000069329.19	VPS35	0.181599	0.0140498	0.112697
ENSG00000291113.1	ENSG00000291113.1	0.395399	0.0141135	0.112985
ENSG00000133247.14	KMT5C	-0.681698	0.014093	0.112985
ENSG00000141295.14	SCRN2	-0.282467	0.0141109	0.112985
ENSG00000167632.18	TRAPPC9	-0.207787	0.014112	0.112985
ENSG00000130222.11	GADD45G	-0.7682	0.0141277	0.113043
ENSG00000162227.8	TAF6L	-0.569315	0.0141494	0.113137
ENSG00000136810.13	TXN	0.297229	0.0141535	0.113137
ENSG00000141385.12	AFG3L2	-0.330613	0.0141806	0.113253
ENSG00000165934.13	CPSF2	0.231944	0.014182	0.113253
ENSG00000196205.8	EEF1A1P5	-0.236901	0.0142014	0.113352
ENSG00000155966.14	AFF2	-1.29943	0.0142233	0.113441
ENSG00000101680.16	LAMA1	0.190645	0.0142265	0.113441
ENSG00000109771.16	LRP2BP	-0.792606	0.0142682	0.113629
ENSG00000069956.14	MAPK6	0.256639	0.0142711	0.113629
ENSG00000139946.11	PELI2	-0.69566	0.014268	0.113629
ENSG00000139974.17	SLC38A6	0.427464	0.0143108	0.11389
ENSG00000073969.19	NSF	0.25108	0.0143494	0.114084
ENSG00000124839.13	RAB17	-0.241467	0.0143481	0.114084
ENSG00000120896.14	SORBS3	-0.228577	0.0143677	0.11417
ENSG00000115368.10	WDR75	0.242513	0.0143742	0.11417
ENSG00000277639.3	CHD9NB	-0.538911	0.0144036	0.114275
ENSG00000108654.16	DDX5	0.173493	0.0144086	0.114275
ENSG00000167792.13	NDUFV1	-0.186448	0.0144053	0.114275
ENSG00000143674.11	MAP3K21	-0.563837	0.0144202	0.114311
ENSG00000049769.14	PPP1R3F	-1.45202	0.014429	0.114326
ENSG00000117868.18	ESYT2	-0.42044	0.0144806	0.114454
ENSG00000108262.16	GIT1	-0.329171	0.0144638	0.114454
ENSG00000115539.14	PDCL3	0.261104	0.0144735	0.114454
ENSG00000148341.18	SH3GLB2	-0.396458	0.0144664	0.114454
ENSG00000111786.10	SRSF9	-0.483986	0.0144753	0.114454
ENSG00000101439.9	CST3	-0.238683	0.0144959	0.114468
ENSG00000127415.13	IDUA	-0.702834	0.0145035	0.114468
ENSG00000270170.2	NCBP2AS2	-0.324866	0.0145005	0.114468
ENSG00000149554.15	CHEK1	0.303835	0.0145206	0.114548
ENSG00000101935.13	AMMECR1	0.237893	0.0145454	0.114579
ENSG00000138303.19	ASCC1	0.24011	0.0145388	0.114579
ENSG00000143942.5	CHAC2	0.544393	0.0145529	0.114579
ENSG00000125898.13	FAM110A	-0.543197	0.014549	0.114579
[truncated: 14,159 more rows]
